# Supplementary material for: Erythrocyte membrane fatty acids and breast cancer risk by tumor tissue expression of immuno-inflammatory markers and fatty acid synthase: a nested case-control study
Source: Breast Cancer Res. 2020 Jul 22;22:78. doi: 10.1186/s13058-020-01316-4 (PMC7374956; doi:10.1186/s13058-020-01316-4)
Supplement: Supplementary file 2 — Additional file 2: Supplemental Table 3. Multivariable-adjusted odds ratios (95% CI) for associations between tertiles of erythrocyte fatty acid concentrations and subsequent breast cancer risk, stratified by tumor expression of immuno-inflammatory markers and fatty acid synthase (FAS), calculated separately by tumor cell compartment and COX-2 antibody, Nurses’ Health Study II. [file 13058_2020_1316_MOESM2_ESM.xlsx]

## Sheet: Title
Supplemental Table 3. Multivariable-adjusted odds ratios (95% CI) for associations between tertiles of erythrocyte fatty acid concentrations and subsequent breast cancer risk, stratified by tumor expression of immuno-inflammatory markers and fatty acid synthase (FAS), calculated separately by tumor cell compartment and COX-2 antibody, Nurses’ Health Study II.1,2
Footnotes
1Cases and controls were matched on case diagnosis date, age at blood collection (±2 years), menopausal status at blood collection and in the questionnaire cycle before cancer diagnosis/control index date (premenopausal, postmenopausal, unknown), self-reported race/ethnicity (white, non-white), fasting status at blood collection (<2, 2–4, 5–7, 8–11, ≥12 hours since last meal), and month (±1 month…
2Multivariable unconditional logistic regression models were adjusted for matching factors and the following potential confounders: age at menarche (<12, 12, 13, ³14 years), parity/age at first birth (nulliparous, 1-2 births/age first birth<25, 1-2 births/age first birth ³25, ³3 births/age first birth <25, ³3 births/age first birth³25), history of breastfeeding (yes, no), family history of breast…
3P-trend calculated by modeling the median of each tertile among controls as a continuous variable, testing for linearity using the Wald test.
4P-heterogeneity calculated using unconditional nominal polytomous logistic regression adjusted for matching factors and confounders, testing for heterogeneity using the Wald test with the model-based variance-covariance matrix estimate and allowing the effects of covariates to vary by tumor subtype.
5Low vs. high tumor expression subtype was based on the median % positivity. In stromal cells, median % positivity was 4.2% for CD4, 5.5% for CD8, 0.6% for CD20, 13.2% for CD163, and 0.7 for CD4/CD8 ratio. In epithelial cells, median % positivity was 18.5% for CD4, 5.1% for CD8, 0.5% for CD20, 58.8% for CD163, 3.3 for CD4/CD8 ratio, and 84.2% for FAS. In epithelial and stromal cells combined (all…
Abbreviations: CI=confidence interval; COX-2=cyclooxygenase-2; FAS=fatty acid synthase.

## Sheet: CD4
		Stroma										Epithelium										All
		CD4low (n=109)5				CD4high (n=110)5						CD4low (n=109)5				CD4high (n=110)5						CD4low (n=108)5				CD4high (n=109)5
NAME		Tertile 2	Tertile 3	P-trend3		Tertile 2	Tertile 3	P-trend3		P-het4		Tertile 2	Tertile 3	P-trend3		Tertile 2	Tertile 3	P-trend3		P-het4		Tertile 2	Tertile 3	P-trend3		Tertile 2	Tertile 3	P-trend3		P-het4
safagroup	Saturated Fatty Acids	0.39 (0.20-0.76)	0.93 (0.51-1.71)	0.797728		0.50 (0.26-0.96)	0.98 (0.55-1.75)	0.767978		0.944337		0.62 (0.32-1.21)	1.48 (0.81-2.71)	0.0820557		0.29 (0.15-0.57)	0.71 (0.39-1.29)	0.42078		0.0410262		0.54 (0.27-1.07)	1.48 (0.81-2.72)	0.0723786		0.35 (0.18-0.68)	0.71 (0.39-1.30)	0.412567		0.0440182
s1	Lauric acid (12:0)	0.85 (0.45-1.59)	1.05 (0.56-1.96)	0.768454		1.26 (0.68-2.33)	1.10 (0.59-2.04)	0.91532		0.993378		0.92 (0.49-1.72)	1.06 (0.58-1.95)	0.772203		1.23 (0.66-2.28)	1.08 (0.58-2.03)	0.941181		0.979544		0.87 (0.46-1.64)	1.25 (0.68-2.30)	0.359359		1.37 (0.74-2.54)	0.98 (0.52-1.88)	0.723494		0.388628
s2	Mystristic acid (14:0)	0.75 (0.40-1.41)	1.09 (0.59-2.04)	0.718777		1.48 (0.81-2.71)	1.22 (0.66-2.25)	0.609211		0.74431		0.91 (0.48-1.69)	1.25 (0.68-2.30)	0.429995		1.18 (0.64-2.17)	1.12 (0.60-2.10)	0.74713		0.824897		0.95 (0.50-1.78)	1.49 (0.80-2.75)	0.175707		1.16 (0.63-2.13)	0.97 (0.52-1.83)	0.897167		0.283131
s3	Pentadecanoic acid (15:0)	0.76 (0.40-1.43)	1.07 (0.57-2.01)	0.865645		0.74 (0.40-1.36)	1.09 (0.61-1.98)	0.7458		0.911295		0.79 (0.42-1.49)	1.38 (0.74-2.59)	0.299416		0.65 (0.35-1.21)	0.94 (0.51-1.73)	0.834329		0.324951		0.85 (0.44-1.63)	1.61 (0.86-3.02)	0.128413		0.62 (0.33-1.15)	0.83 (0.45-1.53)	0.519161		0.0892565
s4	Palmitic acid (16:0)	0.88 (0.47-1.68)	1.00 (0.52-1.92)	0.997396		1.18 (0.63-2.20)	0.94 (0.48-1.83)	0.827618		0.971952		0.93 (0.48-1.80)	1.40 (0.73-2.69)	0.290473		1.15 (0.62-2.14)	0.70 (0.35-1.40)	0.32183		0.151052		0.77 (0.40-1.49)	1.08 (0.57-2.05)	0.792904		1.34 (0.71-2.52)	0.90 (0.45-1.80)	0.745591		0.710172
s5	Margric acid (17:0)	1.10 (0.58-2.09)	1.05 (0.54-2.04)	0.917961		0.67 (0.36-1.26)	0.98 (0.52-1.86)	0.835231		0.821113		0.97 (0.50-1.89)	1.53 (0.80-2.92)	0.149031		0.79 (0.43-1.45)	0.80 (0.41-1.55)	0.548662		0.0558972		1.06 (0.54-2.06)	1.66 (0.86-3.19)	0.0986064		0.65 (0.35-1.20)	0.71 (0.36-1.38)	0.365258		0.0239393
s6	Stearic acid (18:0)	1.10 (0.58-2.09)	1.19 (0.62-2.30)	0.611144		0.81 (0.43-1.53)	1.13 (0.62-2.06)	0.577298		0.923517		1.43 (0.75-2.72)	1.80 (0.94-3.47)	0.0845965		0.63 (0.33-1.19)	0.85 (0.46-1.57)	0.710668		0.0687569		1.49 (0.77-2.85)	1.95 (1.01-3.79)	0.052874		0.61 (0.32-1.17)	0.79 (0.43-1.47)	0.56415		0.05144
s7	Nonadecanoic acid(19:0)	1.14 (0.61-2.16)	1.11 (0.57-2.17)	0.759653		1.36 (0.71-2.57)	1.90 (0.97-3.73)	0.0608825		0.220922		1.44 (0.77-2.72)	1.15 (0.58-2.28)	0.692919		1.00 (0.52-1.92)	2.10 (1.08-4.07)	0.028501		0.17705		1.43 (0.76-2.71)	1.34 (0.67-2.65)	0.414162		1.06 (0.56-2.02)	1.68 (0.86-3.27)	0.128388		0.631846
s8	Arachidic acid (20:0)	1.15 (0.61-2.18)	0.86 (0.45-1.66)	0.641559		0.91 (0.48-1.71)	1.04 (0.57-1.91)	0.882652		0.886227		1.11 (0.58-2.11)	1.14 (0.61-2.13)	0.700869		0.92 (0.50-1.72)	0.77 (0.41-1.46)	0.422597		0.205864		1.09 (0.57-2.08)	1.07 (0.57-2.03)	0.839419		0.91 (0.48-1.70)	0.82 (0.44-1.55)	0.541813		0.417761
s10	Behenic acid (22:0)	0.77 (0.41-1.45)	0.69 (0.36-1.29)	0.239853		0.76 (0.41-1.44)	0.75 (0.41-1.38)	0.355282		0.943908		0.81 (0.44-1.50)	0.61 (0.32-1.14)	0.123156		0.70 (0.36-1.34)	0.75 (0.41-1.39)	0.360824		0.600943		0.75 (0.41-1.38)	0.66 (0.36-1.23)	0.178663		0.78 (0.40-1.50)	0.72 (0.38-1.36)	0.311667		0.716174
s11	Tricosanoic acid (23:0)	0.83 (0.44-1.55)	0.58 (0.30-1.10)	0.0926671		1.15 (0.63-2.10)	1.05 (0.56-1.96)	0.899192		0.210744		0.85 (0.46-1.58)	0.67 (0.36-1.26)	0.2153		1.04 (0.57-1.91)	0.73 (0.38-1.40)	0.347566		0.999478		0.90 (0.48-1.66)	0.65 (0.34-1.25)	0.197684		1.02 (0.56-1.89)	0.78 (0.41-1.50)	0.455446		0.741027
s12	Lignoceric acid (24:0)	1.13 (0.61-2.09)	0.90 (0.47-1.73)	0.735019		0.87 (0.48-1.58)	0.95 (0.51-1.77)	0.866161		0.937789		1.01 (0.55-1.84)	0.80 (0.42-1.52)	0.492567		0.92 (0.51-1.69)	0.90 (0.47-1.72)	0.750265		0.784623		0.94 (0.52-1.73)	0.88 (0.46-1.67)	0.699512		0.97 (0.53-1.78)	0.82 (0.43-1.60)	0.563204		0.940301
mnsagroup	Monounsaturated Fatty Acids	0.93 (0.49-1.76)	0.84 (0.43-1.67)	0.626996		0.75 (0.40-1.40)	0.85 (0.45-1.60)	0.631114		0.803322		0.78 (0.42-1.44)	0.64 (0.33-1.26)	0.196844		0.77 (0.41-1.47)	1.04 (0.55-1.98)	0.866601		0.16644		0.85 (0.46-1.59)	0.71 (0.36-1.40)	0.328335		0.67 (0.35-1.28)	0.94 (0.49-1.80)	0.894387		0.376839
m1	Mysristoleic acid (14: 1n-5c)	0.66 (0.34-1.29)	1.41 (0.76-2.64)	0.17783		1.24 (0.66-2.31)	1.35 (0.73-2.50)	0.365227		0.928255		0.89 (0.46-1.72)	1.68 (0.90-3.13)	0.0666762		0.80 (0.43-1.51)	1.14 (0.62-2.12)	0.556773		0.34604		0.95 (0.49-1.85)	1.92 (1.03-3.59)	0.0234491		0.84 (0.45-1.58)	1.04 (0.55-1.95)	0.818835		0.136722
m2	Pentadecenoic acid (15: 1n-5c)	1.12 (0.61-2.04)	0.52 (0.25-1.07)	0.0929437		0.97 (0.53-1.76)	0.69 (0.36-1.31)	0.259814		0.694063		0.99 (0.54-1.82)	0.46 (0.22-0.93)	0.0333891		1.06 (0.58-1.94)	0.74 (0.38-1.43)	0.382932		0.305747		0.86 (0.47-1.58)	0.43 (0.21-0.86)	0.0187443		1.17 (0.63-2.14)	0.82 (0.42-1.61)	0.576053		0.173686
m3	Palmitoleic acid (16: 1n-7c)	0.59 (0.30-1.14)	1.01 (0.51-1.99)	0.731813		0.62 (0.32-1.19)	0.96 (0.49-1.89)	0.8029		0.841016		0.47 (0.24-0.93)	0.83 (0.43-1.63)	0.881658		0.77 (0.40-1.48)	1.07 (0.54-2.12)	0.703891		0.561313		0.46 (0.23-0.92)	1.07 (0.56-2.06)	0.507429		0.76 (0.40-1.45)	0.85 (0.42-1.73)	0.757096		0.49948
m6	Oleic acid (18: 1n-9c)	0.77 (0.40-1.45)	0.57 (0.29-1.10)	0.0956102		0.56 (0.30-1.06)	0.71 (0.39-1.31)	0.272984		0.55256		0.70 (0.38-1.30)	0.58 (0.30-1.10)	0.0915058		0.56 (0.29-1.07)	0.75 (0.41-1.40)	0.360074		0.544311		0.82 (0.44-1.53)	0.57 (0.29-1.10)	0.0955427		0.45 (0.23-0.87)	0.73 (0.39-1.37)	0.318943		0.63022
m7	Octadecenoic acid (18: 1n-7c)	0.95 (0.49-1.84)	1.05 (0.54-2.05)	0.854697		1.29 (0.69-2.40)	0.90 (0.47-1.72)	0.642836		0.613483		0.80 (0.42-1.52)	0.80 (0.41-1.54)	0.531908		1.43 (0.74-2.75)	1.14 (0.58-2.23)	0.850087		0.330685		0.85 (0.45-1.62)	0.77 (0.40-1.50)	0.450496		1.36 (0.71-2.61)	1.10 (0.56-2.17)	0.894229		0.411919
m10	Gondoic acid (20: 1n-9c)	0.76 (0.40-1.44)	0.73 (0.38-1.39)	0.334745		1.10 (0.58-2.06)	1.36 (0.72-2.60)	0.345886		0.111791		0.79 (0.42-1.48)	0.86 (0.46-1.63)	0.64526		1.14 (0.60-2.17)	1.25 (0.65-2.39)	0.499722		0.334856		0.62 (0.33-1.16)	0.66 (0.35-1.25)	0.19092		1.49 (0.77-2.88)	1.69 (0.87-3.29)	0.128818		0.0227297
m12	Nervonic acid (24: 1n-9c)	1.03 (0.54-1.96)	1.24 (0.65-2.36)	0.514842		0.63 (0.33-1.17)	1.11 (0.60-2.04)	0.785629		0.903856		0.94 (0.50-1.78)	1.28 (0.68-2.42)	0.446687		0.65 (0.34-1.23)	1.05 (0.56-1.95)	0.887611		0.667494		0.98 (0.52-1.83)	1.12 (0.59-2.12)	0.735543		0.66 (0.34-1.27)	1.17 (0.62-2.18)	0.64055		0.834752
pufa3group	n-3 Polyunsaturated Fatty Acids	0.72 (0.37-1.38)	0.81 (0.43-1.53)	0.54832		0.77 (0.41-1.45)	0.69 (0.37-1.30)	0.256649		0.611879		0.97 (0.51-1.83)	0.92 (0.48-1.76)	0.808722		0.56 (0.29-1.08)	0.60 (0.32-1.13)	0.124801		0.268038		0.80 (0.42-1.53)	0.85 (0.45-1.62)	0.657253		0.59 (0.31-1.14)	0.61 (0.32-1.16)	0.140341		0.382323
p3	Alpha-linolenic acid (ALA, 18: 3n-3c)	1.48 (0.79-2.78)	1.10 (0.57-2.13)	0.894826		0.98 (0.53-1.83)	1.02 (0.55-1.89)	0.933395		0.854316		1.60 (0.86-2.97)	1.11 (0.57-2.14)	0.919676		0.91 (0.48-1.72)	0.93 (0.50-1.75)	0.85949		0.986902		1.38 (0.75-2.57)	1.02 (0.53-1.95)	0.937966		1.02 (0.54-1.95)	1.04 (0.55-1.96)	0.912048		0.741113
p10	Eicosapentaenoic acid (EPA,20:5n-3c)	1.16 (0.61-2.21)	1.15 (0.61-2.19)	0.697115		1.21 (0.65-2.26)	1.06 (0.56-1.98)	0.931706		0.674128		0.88 (0.46-1.70)	1.40 (0.74-2.65)	0.221842		1.48 (0.79-2.75)	0.80 (0.41-1.54)	0.384598		0.0659148		0.97 (0.50-1.86)	1.47 (0.78-2.78)	0.18779		1.32 (0.71-2.46)	0.79 (0.41-1.53)	0.400353		0.0432804
p13	Docosapentaenoic acid (DPA,22:5n-3c)	0.74 (0.39-1.37)	0.69 (0.36-1.31)	0.23326		0.64 (0.35-1.17)	0.45 (0.24-0.84)	0.0105338		0.297382		0.82 (0.44-1.50)	0.56 (0.29-1.06)	0.0805782		0.55 (0.29-1.02)	0.54 (0.29-1.02)	0.0410772		0.792911		0.78 (0.42-1.45)	0.65 (0.34-1.23)	0.179435		0.58 (0.31-1.09)	0.47 (0.24-0.89)	0.0154762		0.346949
p14	Docosahexaenoic acid (DHA, 22:6n-3c)	0.95 (0.49-1.82)	0.81 (0.42-1.57)	0.515497		0.65 (0.35-1.23)	0.86 (0.46-1.61)	0.698276		0.962128		1.13 (0.59-2.16)	1.06 (0.54-2.05)	0.901042		0.57 (0.30-1.08)	0.66 (0.35-1.25)	0.221413		0.292503		0.84 (0.45-1.60)	0.80 (0.42-1.54)	0.523235		0.65 (0.34-1.24)	0.79 (0.41-1.51)	0.522578		0.964416
pufa6group	n-6 Polyunsaturated Fatty Acids	0.57 (0.30-1.08)	0.93 (0.50-1.74)	0.796419		0.80 (0.43-1.49)	1.00 (0.55-1.82)	0.997319		0.841394		0.55 (0.29-1.03)	0.66 (0.35-1.22)	0.171843		0.74 (0.39-1.41)	1.17 (0.64-2.14)	0.589668		0.139571		0.49 (0.26-0.92)	0.64 (0.34-1.19)	0.140667		0.86 (0.45-1.65)	1.23 (0.66-2.28)	0.493106		0.0865753
p1	Linoleic acid (18:2n-6t)	0.77 (0.41-1.45)	0.81 (0.42-1.53)	0.527089		0.83 (0.43-1.59)	1.18 (0.64-2.17)	0.513189		0.221834		1.01 (0.53-1.89)	0.75 (0.39-1.42)	0.354925		0.60 (0.30-1.17)	1.10 (0.60-2.03)	0.597949		0.259501		0.85 (0.45-1.63)	0.84 (0.45-1.58)	0.605093		0.77 (0.40-1.49)	1.05 (0.56-1.95)	0.804252		0.462842
p2	Gamma-linolenic acid (18:3n-6c)	1.13 (0.59-2.17)	1.30 (0.67-2.49)	0.442656		1.20 (0.65-2.22)	0.85 (0.44-1.63)	0.491958		0.368821		1.16 (0.61-2.19)	1.21 (0.63-2.32)	0.602264		1.17 (0.63-2.19)	0.92 (0.47-1.76)	0.675809		0.500514		1.03 (0.54-1.96)	1.25 (0.65-2.39)	0.470475		1.28 (0.68-2.39)	0.92 (0.47-1.78)	0.635045		0.3474
p5	Eicosadienoic acid (20:2n-6c)	1.23 (0.65-2.35)	1.16 (0.61-2.21)	0.646508		1.25 (0.67-2.32)	1.11 (0.58-2.12)	0.751264		0.980413		1.19 (0.63-2.24)	1.08 (0.57-2.06)	0.813035		1.19 (0.63-2.23)	1.09 (0.57-2.07)	0.804918		0.968393		1.08 (0.58-2.01)	0.97 (0.51-1.84)	0.921129		1.49 (0.78-2.85)	1.30 (0.67-2.51)	0.456698		0.388615
p6	Dihomogammalinolenic acid (20:3n-6c)	1.73 (0.92-3.27)	1.11 (0.56-2.22)	0.706274		0.97 (0.53-1.78)	0.66 (0.35-1.24)	0.212875		0.317997		1.41 (0.77-2.61)	0.89 (0.46-1.75)	0.833166		1.12 (0.60-2.10)	0.85 (0.45-1.62)	0.646159		0.78713		1.29 (0.71-2.36)	0.73 (0.37-1.44)	0.434217		1.25 (0.66-2.38)	1.04 (0.55-1.98)	0.896489		0.409774
p8	Arachidonic acid (20:4n-6c)	0.98 (0.52-1.84)	0.86 (0.45-1.61)	0.623794		1.13 (0.62-2.04)	0.84 (0.45-1.54)	0.569837		0.979396		0.71 (0.39-1.32)	0.64 (0.34-1.21)	0.168074		1.63 (0.88-3.03)	0.95 (0.50-1.80)	0.825836		0.2546		0.71 (0.38-1.31)	0.57 (0.30-1.06)	0.0754972		1.66 (0.89-3.11)	1.08 (0.57-2.06)	0.868488		0.115166
p9	Docosadienoic acid (22:2n-6c)	1.30 (0.69-2.45)	1.49 (0.77-2.86)	0.248398		1.09 (0.59-2.02)	1.31 (0.70-2.43)	0.391981		0.785069		1.45 (0.77-2.72)	1.55 (0.81-2.99)	0.211509		1.11 (0.59-2.06)	1.44 (0.76-2.73)	0.252846		0.911966		1.38 (0.72-2.63)	1.76 (0.91-3.39)	0.0975496		1.16 (0.62-2.15)	1.25 (0.66-2.38)	0.496763		0.530508
p12	Aolrenic acid (22:4n-6c)	0.81 (0.42-1.56)	1.08 (0.57-2.05)	0.856812		0.98 (0.51-1.85)	1.32 (0.70-2.50)	0.414796		0.475993		0.74 (0.39-1.41)	0.88 (0.46-1.68)	0.649595		0.99 (0.51-1.93)	1.54 (0.80-2.97)	0.210648		0.132462		0.66 (0.34-1.28)	1.01 (0.54-1.89)	0.947935		1.05 (0.55-2.01)	1.33 (0.68-2.57)	0.417669		0.449833
tsfagroup	trans Fatty Acids	0.98 (0.51-1.88)	1.66 (0.85-3.23)	0.119212		1.50 (0.80-2.82)	1.52 (0.78-2.94)	0.246183		0.749886		1.26 (0.66-2.39)	1.74 (0.88-3.44)	0.105582		1.32 (0.69-2.53)	1.71 (0.89-3.32)	0.109905		0.97254		1.10 (0.57-2.12)	1.93 (0.98-3.79)	0.0472927		1.51 (0.79-2.86)	1.49 (0.76-2.92)	0.264217		0.571923
t2	Palmitelaidic acid (16:1n-7t)	1.27 (0.68-2.38)	1.29 (0.67-2.50)	0.477068		1.37 (0.73-2.57)	1.49 (0.78-2.86)	0.247606		0.886376		1.36 (0.72-2.55)	1.42 (0.75-2.71)	0.316471		1.17 (0.62-2.21)	1.55 (0.80-3.01)	0.19303		0.897896		1.32 (0.70-2.51)	1.59 (0.83-3.04)	0.170471		1.21 (0.64-2.27)	1.38 (0.71-2.70)	0.352814		0.495045
t6	Linolelaidic acid (18:2n-6t)	1.44 (0.78-2.63)	0.91 (0.46-1.78)	0.645995		1.80 (0.95-3.40)	1.83 (0.96-3.50)	0.105263		0.0530867		1.56 (0.85-2.84)	1.01 (0.52-1.96)	0.864671		1.78 (0.93-3.40)	1.90 (0.97-3.72)	0.0894995		0.150474		1.60 (0.88-2.94)	1.02 (0.52-1.98)	0.860546		1.61 (0.85-3.06)	1.82 (0.94-3.52)	0.097571		0.122752
p4a	Octadecadienoic acid (18:2n-7c)	1.05 (0.54-2.03)	1.07 (0.56-2.03)	0.840506		0.65 (0.34-1.25)	1.08 (0.59-1.96)	0.700715		0.976051		0.71 (0.37-1.38)	1.13 (0.61-2.09)	0.611086		1.00 (0.52-1.94)	1.15 (0.62-2.16)	0.639909		0.720373		0.90 (0.47-1.72)	1.13 (0.61-2.09)	0.664664		0.82 (0.42-1.60)	1.09 (0.58-2.04)	0.718123		0.725493
trans18_1	18:1 trans	0.96 (0.49-1.88)	1.94 (1.00-3.78)	0.0341376		1.54 (0.81-2.92)	1.70 (0.87-3.32)	0.147111		0.564871		1.23 (0.64-2.38)	1.89 (0.96-3.72)	0.0582077		1.45 (0.75-2.80)	2.06 (1.06-4.02)	0.0333836		0.839224		1.05 (0.53-2.07)	2.18 (1.11-4.26)	0.0144438		1.66 (0.86-3.18)	1.75 (0.89-3.45)	0.134199		0.552196
trans18_2	18:2 trans	1.05 (0.55-1.98)	0.89 (0.46-1.71)	0.695407		1.21 (0.64-2.30)	1.23 (0.64-2.35)	0.561453		0.283367		0.78 (0.42-1.46)	0.70 (0.36-1.34)	0.284477		1.73 (0.88-3.41)	1.80 (0.92-3.54)	0.117738		0.0406558		0.89 (0.48-1.67)	0.80 (0.41-1.54)	0.499025		1.50 (0.77-2.92)	1.46 (0.75-2.82)	0.307263		0.143666
pufa6_3rt	Total n-6/n-3 Ratio	1.62 (0.86-3.05)	1.20 (0.61-2.38)	0.576354		2.04 (1.08-3.86)	1.66 (0.84-3.28)	0.162334		0.360552		1.60 (0.86-2.97)	1.03 (0.52-2.06)	0.880909		2.38 (1.22-4.64)	1.97 (0.98-3.94)	0.0741072		0.167459		1.56 (0.83-2.93)	1.07 (0.54-2.11)	0.827699		2.50 (1.28-4.87)	1.88 (0.93-3.80)	0.102192		0.206615
dygroup	Dairy-derived Fatty Acids	0.73 (0.38-1.40)	0.82 (0.43-1.58)	0.613545		0.88 (0.47-1.67)	1.18 (0.63-2.21)	0.516447		0.502887		0.69 (0.35-1.36)	1.25 (0.67-2.35)	0.336378		0.87 (0.47-1.64)	0.87 (0.45-1.67)	0.695948		0.204846		0.78 (0.39-1.53)	1.41 (0.74-2.68)	0.192912		0.72 (0.38-1.36)	0.77 (0.40-1.47)	0.476144		0.0755595
idgroup	Industrial trans	1.06 (0.54-2.08)	1.81 (0.93-3.52)	0.0654957		1.32 (0.69-2.49)	1.40 (0.72-2.72)	0.343618		0.485683		1.24 (0.64-2.41)	1.70 (0.87-3.35)	0.117142		1.33 (0.69-2.56)	1.79 (0.92-3.45)	0.0840179		0.892359		1.04 (0.52-2.05)	1.94 (0.99-3.79)	0.0372328		1.55 (0.81-2.96)	1.51 (0.77-2.97)	0.263604		0.538884
siratio7	SI ration-7	0.69 (0.35-1.37)	1.17 (0.59-2.30)	0.485168		0.63 (0.33-1.23)	1.19 (0.61-2.31)	0.436832		0.85535		0.62 (0.31-1.23)	1.30 (0.67-2.52)	0.262151		0.75 (0.38-1.47)	1.12 (0.57-2.23)	0.61917		0.594521		0.48 (0.24-0.95)	1.02 (0.53-1.97)	0.638324		0.93 (0.47-1.85)	1.39 (0.68-2.81)	0.296804		0.629407
siratio9	SI ration-9	1.00 (0.53-1.92)	1.27 (0.66-2.42)	0.463028		0.57 (0.29-1.11)	1.30 (0.71-2.38)	0.328724		0.985844		1.11 (0.57-2.16)	1.82 (0.97-3.42)	0.0534992		0.54 (0.28-1.04)	1.02 (0.55-1.90)	0.976043		0.0951337		1.13 (0.58-2.20)	1.77 (0.93-3.34)	0.0712301		0.55 (0.29-1.07)	1.05 (0.57-1.96)	0.872237		0.196495

## Sheet: CD8
		Stroma										Epithelium										All
		CD8low (n=104)5				CD8high (n=105)5						CD8low (n=109)5				CD8high (n=110)5						CD8low (n=104)5				CD8high (n=105)5
NAME		Tertile 2	Tertile 3	P-trend3		Tertile 2	Tertile 3	P-trend3		P-het4		Tertile 2	Tertile 3	P-trend3		Tertile 2	Tertile 3	P-trend3		P-het4		Tertile 2	Tertile 3	P-trend3		Tertile 2	Tertile 3	P-trend3		P-het4
safagroup	Saturated Fatty Acids	0.43 (0.23-0.83)	0.74 (0.40-1.34)	0.526413		0.44 (0.22-0.86)	1.12 (0.61-2.05)	0.418846		0.339131		0.56 (0.29-1.08)	1.16 (0.64-2.12)	0.369146		0.39 (0.20-0.75)	0.87 (0.48-1.58)	0.941279		0.338193		0.51 (0.27-0.98)	0.97 (0.53-1.78)	0.78244		0.41 (0.21-0.80)	0.97 (0.53-1.77)	0.756146		0.973421
s1	Lauric acid (12:0)	0.71 (0.37-1.33)	0.70 (0.38-1.30)	0.335959		1.49 (0.79-2.80)	1.47 (0.78-2.78)	0.349308		0.139187		0.96 (0.51-1.79)	1.02 (0.56-1.87)	0.91886		1.29 (0.70-2.39)	1.12 (0.60-2.10)	0.881342		0.92751		0.73 (0.38-1.39)	0.89 (0.48-1.64)	0.862941		1.43 (0.77-2.67)	1.19 (0.63-2.25)	0.799138		0.656162
s2	Mystristic acid (14:0)	0.76 (0.41-1.39)	0.68 (0.36-1.28)	0.237482		1.41 (0.75-2.67)	1.55 (0.83-2.90)	0.187342		0.0401111		1.00 (0.54-1.85)	1.03 (0.55-1.90)	0.931532		1.24 (0.67-2.28)	1.29 (0.70-2.40)	0.436994		0.493673		0.83 (0.45-1.54)	0.83 (0.44-1.56)	0.58018		1.32 (0.71-2.47)	1.41 (0.76-2.64)	0.298242		0.14323
s3	Pentadecanoic acid (15:0)	0.70 (0.38-1.29)	0.71 (0.38-1.34)	0.290998		0.58 (0.30-1.12)	1.40 (0.77-2.56)	0.267407		0.156824		0.92 (0.50-1.69)	0.96 (0.51-1.81)	0.897577		0.50 (0.26-0.96)	1.06 (0.58-1.91)	0.834311		0.909651		0.77 (0.41-1.43)	0.73 (0.38-1.39)	0.329511		0.54 (0.28-1.06)	1.31 (0.72-2.37)	0.344594		0.155097
s4	Palmitic acid (16:0)	0.81 (0.42-1.54)	0.86 (0.45-1.63)	0.652795		1.38 (0.73-2.61)	1.07 (0.53-2.16)	0.882015		0.597909		0.78 (0.41-1.49)	0.89 (0.47-1.69)	0.754228		1.51 (0.81-2.84)	1.12 (0.56-2.23)	0.776204		0.668793		0.77 (0.40-1.50)	1.04 (0.55-1.98)	0.848265		1.45 (0.77-2.70)	0.91 (0.45-1.86)	0.810123		0.708813
s5	Margric acid (17:0)	0.98 (0.52-1.85)	0.84 (0.44-1.62)	0.584128		0.78 (0.41-1.47)	1.20 (0.63-2.27)	0.462213		0.466123		1.08 (0.57-2.06)	1.25 (0.65-2.38)	0.494346		0.64 (0.34-1.19)	0.85 (0.45-1.61)	0.756208		0.269716		1.00 (0.53-1.91)	0.95 (0.49-1.85)	0.868467		0.77 (0.41-1.46)	1.13 (0.59-2.14)	0.58289		0.719841
s6	Stearic acid (18:0)	1.27 (0.68-2.37)	1.02 (0.54-1.94)	0.953956		0.60 (0.30-1.17)	1.17 (0.63-2.16)	0.41916		0.716607		1.74 (0.91-3.30)	1.64 (0.85-3.16)	0.206763		0.51 (0.26-0.98)	0.93 (0.51-1.70)	0.922948		0.247217		1.58 (0.83-2.99)	1.29 (0.66-2.52)	0.586066		0.50 (0.25-1.00)	1.13 (0.62-2.05)	0.458943		0.937823
s7	Nonadecanoic acid(19:0)	1.03 (0.55-1.96)	1.45 (0.75-2.80)	0.268807		1.31 (0.69-2.51)	1.56 (0.79-3.07)	0.199068		0.909231		1.40 (0.75-2.61)	1.15 (0.58-2.27)	0.682826		1.18 (0.61-2.26)	2.12 (1.09-4.11)	0.0233957		0.120363		1.10 (0.58-2.08)	1.12 (0.57-2.23)	0.737028		1.25 (0.64-2.42)	1.95 (1.00-3.81)	0.0481607		0.140111
s8	Arachidic acid (20:0)	1.10 (0.58-2.07)	0.82 (0.43-1.57)	0.537992		0.88 (0.46-1.69)	1.02 (0.55-1.90)	0.935844		0.596568		1.16 (0.60-2.23)	1.19 (0.63-2.25)	0.597533		0.84 (0.45-1.57)	0.79 (0.42-1.47)	0.450014		0.208976		1.21 (0.63-2.32)	1.03 (0.53-1.97)	0.960284		0.80 (0.42-1.51)	0.84 (0.45-1.56)	0.58058		0.572396
s10	Behenic acid (22:0)	0.68 (0.36-1.29)	0.77 (0.42-1.43)	0.395736		0.82 (0.44-1.54)	0.57 (0.30-1.09)	0.0909854		0.489256		0.88 (0.47-1.64)	0.91 (0.49-1.68)	0.749996		0.71 (0.38-1.33)	0.53 (0.28-1.00)	0.0474514		0.155206		0.70 (0.37-1.33)	0.89 (0.48-1.66)	0.68952		0.80 (0.42-1.51)	0.48 (0.25-0.92)	0.0296607		0.130742
s11	Tricosanoic acid (23:0)	1.05 (0.57-1.94)	0.62 (0.33-1.19)	0.154066		0.91 (0.50-1.67)	0.75 (0.39-1.43)	0.383086		0.802075		0.91 (0.49-1.70)	0.63 (0.33-1.21)	0.169532		0.93 (0.51-1.69)	0.68 (0.36-1.28)	0.234667		0.952259		0.83 (0.45-1.54)	0.54 (0.28-1.05)	0.0684747		1.02 (0.56-1.88)	0.74 (0.39-1.40)	0.347366		0.653255
s12	Lignoceric acid (24:0)	0.86 (0.47-1.59)	0.90 (0.47-1.72)	0.759031		1.02 (0.56-1.86)	0.78 (0.40-1.51)	0.450831		0.687107		1.07 (0.58-1.96)	0.94 (0.49-1.82)	0.862133		0.91 (0.50-1.64)	0.76 (0.40-1.46)	0.415348		0.639111		0.93 (0.51-1.71)	0.82 (0.42-1.59)	0.553191		0.95 (0.52-1.74)	0.76 (0.39-1.46)	0.405694		0.898323
mnsagroup	Monounsaturated Fatty Acids	0.88 (0.47-1.65)	0.81 (0.42-1.58)	0.545815		0.78 (0.41-1.48)	0.83 (0.43-1.61)	0.599966		0.716877		0.82 (0.44-1.54)	0.82 (0.42-1.60)	0.570634		0.91 (0.49-1.69)	0.91 (0.47-1.75)	0.782403		0.574305		0.84 (0.44-1.60)	0.88 (0.45-1.72)	0.715488		0.79 (0.42-1.49)	0.78 (0.41-1.52)	0.478175		0.970033
m1	Mysristoleic acid (14: 1n-5c)	0.78 (0.41-1.49)	1.00 (0.53-1.87)	0.900152		0.83 (0.44-1.60)	1.36 (0.74-2.51)	0.234356		0.487387		1.03 (0.54-1.96)	1.54 (0.83-2.89)	0.141894		0.73 (0.39-1.37)	1.11 (0.60-2.04)	0.593725		0.448667		0.86 (0.45-1.66)	1.22 (0.65-2.30)	0.44307		0.80 (0.42-1.54)	1.21 (0.66-2.24)	0.424252		0.963189
m2	Pentadecenoic acid (15: 1n-5c)	1.25 (0.69-2.25)	0.45 (0.21-0.93)	0.0455692		0.77 (0.42-1.42)	0.66 (0.34-1.27)	0.207582		0.556279		0.86 (0.47-1.56)	0.53 (0.27-1.07)	0.0798718		1.15 (0.64-2.07)	0.56 (0.28-1.11)	0.108639		0.863599		0.95 (0.52-1.72)	0.43 (0.21-0.90)	0.0305584		0.95 (0.52-1.73)	0.65 (0.33-1.28)	0.22652		0.448232
m3	Palmitoleic acid (16: 1n-7c)	0.47 (0.24-0.91)	0.72 (0.36-1.43)	0.556966		0.69 (0.35-1.33)	0.98 (0.49-1.93)	0.867604		0.394578		0.47 (0.24-0.92)	0.63 (0.32-1.24)	0.310974		0.75 (0.39-1.45)	1.21 (0.61-2.39)	0.412188		0.0492316		0.39 (0.19-0.77)	0.75 (0.39-1.47)	0.727947		0.84 (0.43-1.62)	1.05 (0.52-2.12)	0.776536		0.378814
m6	Oleic acid (18: 1n-9c)	0.73 (0.38-1.38)	0.63 (0.33-1.20)	0.158154		0.42 (0.22-0.82)	0.72 (0.38-1.33)	0.288634		0.613791		0.66 (0.35-1.24)	0.61 (0.32-1.16)	0.124464		0.54 (0.29-1.02)	0.74 (0.40-1.37)	0.325214		0.571643		0.69 (0.36-1.32)	0.68 (0.35-1.30)	0.234746		0.46 (0.24-0.88)	0.67 (0.36-1.25)	0.193765		0.887425
m7	Octadecenoic acid (18: 1n-7c)	0.75 (0.38-1.45)	1.06 (0.55-2.04)	0.739994		1.59 (0.82-3.05)	1.12 (0.56-2.24)	0.938032		0.88106		0.96 (0.51-1.83)	0.84 (0.43-1.65)	0.597442		1.32 (0.70-2.51)	1.22 (0.63-2.36)	0.631983		0.338338		0.86 (0.44-1.67)	1.07 (0.55-2.09)	0.769659		1.37 (0.72-2.63)	1.06 (0.54-2.11)	0.98212		0.856139
m10	Gondoic acid (20: 1n-9c)	1.01 (0.54-1.89)	0.92 (0.48-1.78)	0.804623		1.13 (0.59-2.17)	1.24 (0.65-2.38)	0.516084		0.377199		0.78 (0.42-1.46)	0.72 (0.38-1.37)	0.307598		1.25 (0.66-2.37)	1.45 (0.76-2.75)	0.262723		0.085127		0.73 (0.39-1.38)	0.69 (0.36-1.32)	0.252986		1.63 (0.84-3.16)	1.71 (0.87-3.35)	0.130246		0.0220135
m12	Nervonic acid (24: 1n-9c)	0.98 (0.51-1.87)	1.50 (0.80-2.80)	0.195517		0.59 (0.31-1.12)	0.84 (0.44-1.59)	0.585625		0.149737		1.61 (0.84-3.07)	1.86 (0.96-3.61)	0.0714124		0.41 (0.22-0.79)	0.77 (0.42-1.41)	0.365378		0.0473209		1.44 (0.75-2.76)	1.59 (0.82-3.08)	0.173958		0.44 (0.22-0.85)	0.83 (0.44-1.54)	0.512276		0.129358
pufa3group	n-3 Polyunsaturated Fatty Acids	0.49 (0.25-0.95)	0.45 (0.23-0.87)	0.0198535		1.14 (0.60-2.17)	1.19 (0.62-2.26)	0.61509		0.0400614		0.53 (0.28-1.02)	0.60 (0.31-1.14)	0.135923		1.04 (0.55-1.95)	0.84 (0.45-1.59)	0.581393		0.476445		0.56 (0.29-1.10)	0.59 (0.31-1.14)	0.136094		0.92 (0.49-1.75)	0.83 (0.44-1.58)	0.575561		0.62377
p3	Alpha-linolenic acid (ALA, 18: 3n-3c)	1.64 (0.87-3.07)	1.35 (0.69-2.64)	0.481428		0.85 (0.45-1.60)	0.80 (0.43-1.49)	0.49849		0.323088		1.55 (0.83-2.90)	1.35 (0.70-2.60)	0.448387		0.81 (0.43-1.50)	0.74 (0.40-1.38)	0.367717		0.262547		1.46 (0.77-2.77)	1.33 (0.69-2.59)	0.466421		0.94 (0.50-1.76)	0.81 (0.43-1.51)	0.488446		0.251907
p10	Eicosapentaenoic acid (EPA,20:5n-3c)	1.11 (0.59-2.09)	0.91 (0.48-1.72)	0.702728		1.23 (0.66-2.32)	1.15 (0.60-2.22)	0.72554		0.758224		1.25 (0.67-2.34)	0.97 (0.50-1.86)	0.806125		0.85 (0.45-1.59)	0.97 (0.52-1.80)	0.989506		0.790904		1.08 (0.58-2.03)	0.92 (0.48-1.77)	0.753754		1.11 (0.59-2.10)	1.07 (0.57-2.03)	0.864299		0.772659
p13	Docosapentaenoic acid (DPA,22:5n-3c)	0.76 (0.41-1.41)	0.63 (0.33-1.19)	0.146965		0.67 (0.36-1.24)	0.43 (0.22-0.83)	0.0108982		0.346524		0.77 (0.42-1.39)	0.48 (0.25-0.92)	0.0299306		0.57 (0.30-1.07)	0.53 (0.28-0.99)	0.0357789		0.781879		0.73 (0.40-1.34)	0.47 (0.24-0.92)	0.0281901		0.62 (0.33-1.16)	0.51 (0.27-0.96)	0.0306892		0.994474
p14	Docosahexaenoic acid (DHA, 22:6n-3c)	0.62 (0.33-1.19)	0.45 (0.23-0.89)	0.0222856		0.97 (0.50-1.86)	1.55 (0.80-3.00)	0.163558		0.0084141		0.81 (0.43-1.55)	0.68 (0.35-1.32)	0.260458		0.74 (0.39-1.41)	1.00 (0.53-1.89)	0.931815		0.360568		0.79 (0.41-1.52)	0.69 (0.35-1.33)	0.274893		0.73 (0.38-1.39)	0.99 (0.52-1.90)	0.961564		0.510919
pufa6group	n-6 Polyunsaturated Fatty Acids	1.19 (0.62-2.28)	1.63 (0.87-3.04)	0.120922		0.57 (0.31-1.08)	0.61 (0.32-1.14)	0.10923		0.0166783		0.77 (0.41-1.45)	1.01 (0.55-1.86)	0.974584		0.70 (0.37-1.31)	0.84 (0.45-1.55)	0.571432		0.618381		0.92 (0.49-1.74)	1.11 (0.60-2.08)	0.734119		0.69 (0.36-1.30)	0.84 (0.45-1.56)	0.570152		0.432591
p1	Linoleic acid (18:2n-6t)	0.94 (0.48-1.83)	1.23 (0.65-2.32)	0.474459		0.85 (0.45-1.59)	0.80 (0.43-1.49)	0.477423		0.353294		1.04 (0.54-2.00)	1.09 (0.58-2.06)	0.791128		0.71 (0.38-1.34)	0.89 (0.48-1.64)	0.75253		0.521034		1.09 (0.56-2.11)	1.17 (0.61-2.25)	0.633594		0.76 (0.40-1.45)	0.86 (0.46-1.59)	0.651002		0.381035
p2	Gamma-linolenic acid (18:3n-6c)	1.18 (0.63-2.21)	1.05 (0.54-2.02)	0.970372		1.11 (0.59-2.09)	0.82 (0.42-1.59)	0.455948		0.648041		0.98 (0.52-1.82)	0.84 (0.44-1.60)	0.569077		1.13 (0.61-2.12)	0.96 (0.50-1.85)	0.818082		0.518088		0.94 (0.50-1.78)	0.91 (0.47-1.74)	0.783339		1.42 (0.75-2.67)	0.97 (0.50-1.91)	0.690686		0.99893
p5	Eicosadienoic acid (20:2n-6c)	1.30 (0.69-2.46)	1.23 (0.65-2.32)	0.533304		1.33 (0.71-2.51)	1.12 (0.57-2.18)	0.739818		0.928251		1.29 (0.68-2.43)	1.12 (0.59-2.11)	0.742909		1.19 (0.63-2.23)	1.25 (0.65-2.40)	0.505229		0.727366		1.24 (0.65-2.36)	1.22 (0.64-2.32)	0.552297		1.37 (0.73-2.59)	1.13 (0.58-2.20)	0.726337		0.88408
p6	Dihomogammalinolenic acid (20:3n-6c)	1.20 (0.65-2.20)	0.72 (0.36-1.44)	0.438924		1.16 (0.61-2.17)	0.77 (0.40-1.49)	0.441846		0.900893		0.97 (0.53-1.79)	0.64 (0.33-1.25)	0.220741		1.61 (0.85-3.03)	1.14 (0.60-2.19)	0.705418		0.153453		1.06 (0.57-1.95)	0.66 (0.33-1.32)	0.288101		1.31 (0.70-2.46)	0.89 (0.46-1.73)	0.747439		0.571282
p8	Arachidonic acid (20:4n-6c)	1.17 (0.63-2.16)	1.11 (0.59-2.07)	0.754509		1.22 (0.66-2.26)	0.73 (0.38-1.38)	0.30681		0.42144		1.03 (0.56-1.89)	0.71 (0.37-1.34)	0.288495		1.36 (0.74-2.50)	0.95 (0.51-1.76)	0.840273		0.39505		1.13 (0.61-2.09)	0.82 (0.43-1.56)	0.540931		1.38 (0.74-2.56)	0.93 (0.49-1.75)	0.777159		0.64278
p9	Docosadienoic acid (22:2n-6c)	1.22 (0.64-2.32)	1.32 (0.69-2.52)	0.424569		1.03 (0.55-1.92)	1.38 (0.73-2.62)	0.310726		0.871502		1.54 (0.80-2.95)	1.96 (1.01-3.79)	0.0518188		0.94 (0.51-1.72)	0.99 (0.53-1.86)	0.994345		0.0713271		1.32 (0.69-2.54)	1.69 (0.87-3.28)	0.121842		1.05 (0.57-1.95)	1.13 (0.60-2.15)	0.69986		0.3003
p12	Aolrenic acid (22:4n-6c)	1.60 (0.82-3.11)	1.91 (0.98-3.71)	0.0567253		0.52 (0.27-1.01)	0.90 (0.47-1.74)	0.604569		0.0714055		1.21 (0.64-2.29)	1.50 (0.78-2.86)	0.22691		0.60 (0.31-1.17)	0.98 (0.52-1.86)	0.844905		0.270916		1.17 (0.61-2.26)	1.69 (0.87-3.25)	0.12501		0.64 (0.33-1.25)	1.00 (0.52-1.93)	0.914032		0.250762
tsfagroup	trans Fatty Acids	1.23 (0.64-2.35)	1.95 (1.00-3.82)	0.0476387		1.37 (0.72-2.61)	1.56 (0.79-3.08)	0.209071		0.513714		1.23 (0.65-2.35)	1.73 (0.89-3.37)	0.103805		1.37 (0.72-2.62)	1.72 (0.89-3.33)	0.112439		0.902053		1.07 (0.56-2.04)	1.59 (0.81-3.12)	0.169061		1.73 (0.89-3.34)	1.95 (0.98-3.87)	0.0696564		0.694781
t2	Palmitelaidic acid (16:1n-7t)	1.23 (0.66-2.30)	1.08 (0.57-2.07)	0.851538		1.41 (0.74-2.70)	1.87 (0.96-3.66)	0.0695617		0.269479		1.43 (0.77-2.65)	1.32 (0.69-2.51)	0.462369		1.05 (0.56-1.98)	1.57 (0.82-3.01)	0.157501		0.817519		1.20 (0.65-2.24)	0.98 (0.51-1.89)	0.900349		1.38 (0.72-2.67)	2.06 (1.05-4.01)	0.0340722		0.100354
t6	Linolelaidic acid (18:2n-6t)	1.18 (0.65-2.14)	0.96 (0.50-1.85)	0.853493		1.96 (1.02-3.75)	1.67 (0.85-3.27)	0.229709		0.242514		1.50 (0.84-2.71)	0.80 (0.40-1.59)	0.423867		1.84 (0.95-3.56)	1.98 (1.02-3.83)	0.0672006		0.0191601		1.27 (0.70-2.31)	0.81 (0.41-1.60)	0.480593		2.16 (1.10-4.22)	2.01 (1.02-3.96)	0.0865481		0.0308808
p4a	Octadecadienoic acid (18:2n-7c)	1.14 (0.59-2.18)	1.15 (0.61-2.16)	0.683982		0.56 (0.28-1.11)	0.99 (0.53-1.84)	0.841057		0.938235		1.20 (0.62-2.30)	1.29 (0.69-2.41)	0.441873		0.59 (0.30-1.15)	1.01 (0.55-1.87)	0.816491		0.621223		1.03 (0.53-2.00)	1.22 (0.65-2.30)	0.52521		0.69 (0.35-1.34)	1.01 (0.54-1.88)	0.883738		0.695599
trans18_1	18:1 trans	1.12 (0.57-2.21)	2.42 (1.23-4.75)	0.00688523		1.46 (0.76-2.81)	1.76 (0.89-3.48)	0.115847		0.358815		1.17 (0.60-2.28)	2.05 (1.05-4.00)	0.028926		1.48 (0.77-2.87)	2.11 (1.08-4.11)	0.0292924		0.996314		1.00 (0.51-1.97)	1.89 (0.96-3.72)	0.0489169		1.84 (0.93-3.61)	2.39 (1.19-4.77)	0.0186118		0.657264
trans18_2	18:2 trans	1.17 (0.62-2.21)	0.99 (0.51-1.92)	0.948354		1.36 (0.70-2.62)	1.35 (0.70-2.61)	0.415751		0.36269		1.09 (0.59-2.02)	0.84 (0.43-1.63)	0.576695		1.15 (0.59-2.22)	1.48 (0.77-2.84)	0.220395		0.158808		1.13 (0.59-2.14)	0.96 (0.49-1.87)	0.875939		1.26 (0.65-2.45)	1.34 (0.69-2.61)	0.409853		0.455923
pufa6_3rt	Total n-6/n-3 Ratio	2.43 (1.25-4.72)	2.57 (1.27-5.19)	0.0098101		1.49 (0.80-2.80)	0.74 (0.36-1.49)	0.409657		0.0171822		1.79 (0.95-3.39)	1.61 (0.81-3.19)	0.17892		2.02 (1.06-3.86)	1.40 (0.71-2.77)	0.374907		0.727408		1.87 (0.99-3.56)	1.73 (0.86-3.47)	0.120503		1.93 (1.00-3.70)	1.22 (0.61-2.45)	0.634166		0.543427
dygroup	Dairy-derived Fatty Acids	0.93 (0.50-1.73)	0.72 (0.37-1.38)	0.30844		0.71 (0.37-1.39)	1.26 (0.68-2.37)	0.323991		0.177104		1.03 (0.54-1.96)	1.16 (0.61-2.20)	0.633575		0.54 (0.28-1.05)	0.90 (0.48-1.68)	0.947071		0.462676		0.91 (0.48-1.73)	0.76 (0.39-1.49)	0.426665		0.70 (0.36-1.36)	1.21 (0.65-2.25)	0.395441		0.248121
idgroup	Industrial trans	1.26 (0.64-2.49)	2.12 (1.08-4.16)	0.0251241		1.29 (0.68-2.48)	1.48 (0.76-2.92)	0.265033		0.348339		1.30 (0.66-2.54)	1.89 (0.97-3.70)	0.0588559		1.29 (0.67-2.48)	1.68 (0.87-3.25)	0.121142		0.764159		1.10 (0.56-2.17)	1.74 (0.88-3.41)	0.0951268		1.60 (0.82-3.11)	1.86 (0.94-3.68)	0.0900257		0.899998
siratio7	SI ration-7	0.68 (0.33-1.37)	1.59 (0.80-3.16)	0.0890338		0.61 (0.30-1.22)	1.10 (0.56-2.15)	0.598012		0.272801		0.89 (0.45-1.77)	1.82 (0.92-3.60)	0.0511712		0.50 (0.25-1.00)	0.88 (0.45-1.72)	0.939445		0.0550032		0.61 (0.30-1.23)	1.49 (0.76-2.91)	0.125455		0.60 (0.30-1.21)	1.03 (0.52-2.05)	0.715489		0.248504
siratio9	SI ration-9	0.89 (0.46-1.72)	1.26 (0.67-2.35)	0.440634		0.66 (0.34-1.27)	1.34 (0.71-2.52)	0.355461		0.813113		1.11 (0.57-2.16)	1.77 (0.94-3.34)	0.0683059		0.54 (0.28-1.03)	1.02 (0.55-1.90)	0.956761		0.0843243		0.99 (0.51-1.92)	1.38 (0.73-2.63)	0.303665		0.63 (0.33-1.23)	1.32 (0.71-2.48)	0.36212		0.851685

## Sheet: CD20
		Stroma										Epithelium										All
		CD20low (n=103)5				CD20high (n=104)5						CD20low (n=104)5				CD20high (n=105)5						CD20low (n=103)5				CD20high (n=104)5
NAME		Tertile 2	Tertile 3	P-trend3		Tertile 2	Tertile 3	P-trend3		P-het4		Tertile 2	Tertile 3	P-trend3		Tertile 2	Tertile 3	P-trend3		P-het4		Tertile 2	Tertile 3	P-trend3		Tertile 2	Tertile 3	P-trend3		P-het4
safagroup	Saturated Fatty Acids	0.61 (0.32-1.16)	1.17 (0.64-2.16)	0.417635		0.25 (0.12-0.52)	0.79 (0.43-1.45)	0.834971		0.7175		0.60 (0.31-1.16)	1.40 (0.76-2.56)	0.13917		0.26 (0.13-0.53)	0.71 (0.39-1.30)	0.506933		0.189074		0.61 (0.32-1.17)	1.24 (0.68-2.28)	0.313357		0.25 (0.12-0.52)	0.80 (0.43-1.47)	0.805356		0.506301
s1	Lauric acid (12:0)	0.87 (0.47-1.61)	0.75 (0.40-1.41)	0.392074		1.34 (0.70-2.57)	1.41 (0.75-2.65)	0.37324		0.0488997		0.99 (0.53-1.84)	0.94 (0.51-1.74)	0.840566		1.20 (0.63-2.29)	1.15 (0.61-2.17)	0.759037		0.532461		0.91 (0.49-1.67)	0.79 (0.43-1.48)	0.475208		1.24 (0.64-2.38)	1.28 (0.68-2.44)	0.514073		0.173108
s2	Mystristic acid (14:0)	1.04 (0.57-1.91)	0.96 (0.51-1.81)	0.899038		1.07 (0.56-2.04)	1.36 (0.73-2.52)	0.31824		0.221879		1.21 (0.65-2.24)	1.22 (0.65-2.27)	0.558171		0.97 (0.51-1.83)	1.11 (0.60-2.07)	0.721991		0.959704		1.03 (0.56-1.90)	1.11 (0.60-2.06)	0.73954		1.02 (0.53-1.93)	1.20 (0.64-2.26)	0.55498		0.791046
s3	Pentadecanoic acid (15:0)	0.93 (0.50-1.73)	1.09 (0.58-2.06)	0.789463		0.50 (0.26-0.99)	1.20 (0.66-2.19)	0.546051		0.701205		0.98 (0.52-1.81)	1.11 (0.59-2.09)	0.743807		0.55 (0.28-1.06)	1.18 (0.64-2.19)	0.610379		0.898833		0.90 (0.48-1.69)	1.14 (0.61-2.13)	0.672743		0.54 (0.28-1.06)	1.16 (0.62-2.15)	0.670735		0.955607
s4	Palmitic acid (16:0)	0.75 (0.40-1.42)	0.87 (0.46-1.65)	0.659		1.41 (0.74-2.71)	0.97 (0.48-1.94)	0.85799		0.513139		0.67 (0.35-1.29)	0.85 (0.45-1.61)	0.63053		1.57 (0.82-2.99)	1.01 (0.50-2.05)	0.961673		0.587006		0.66 (0.35-1.25)	0.87 (0.46-1.64)	0.642109		1.59 (0.82-3.08)	1.01 (0.50-2.05)	0.926192		0.663855
s5	Margric acid (17:0)	1.12 (0.58-2.16)	1.32 (0.68-2.56)	0.418224		0.60 (0.32-1.16)	0.86 (0.44-1.65)	0.857148		0.506187		1.21 (0.62-2.39)	1.86 (0.96-3.59)	0.0574014		0.65 (0.34-1.22)	0.70 (0.36-1.37)	0.372011		0.0250577		1.01 (0.52-1.96)	1.34 (0.70-2.58)	0.337848		0.71 (0.37-1.35)	0.88 (0.45-1.74)	0.847043		0.291946
s6	Stearic acid (18:0)	1.25 (0.66-2.37)	1.35 (0.70-2.59)	0.399735		0.69 (0.36-1.34)	1.03 (0.55-1.92)	0.777358		0.925658		1.26 (0.66-2.43)	1.91 (1.01-3.62)	0.0427002		0.71 (0.37-1.36)	0.77 (0.40-1.47)	0.490681		0.0542447		1.40 (0.74-2.64)	1.58 (0.83-3.02)	0.187485		0.61 (0.31-1.18)	0.89 (0.47-1.68)	0.887844		0.317618
s7	Nonadecanoic acid(19:0)	1.20 (0.63-2.28)	1.19 (0.59-2.39)	0.623206		1.27 (0.65-2.46)	1.72 (0.88-3.38)	0.113124		0.208224		1.38 (0.73-2.60)	1.38 (0.69-2.72)	0.354909		1.16 (0.60-2.26)	1.60 (0.81-3.17)	0.175536		0.687281		1.37 (0.73-2.58)	1.25 (0.63-2.48)	0.519979		1.11 (0.57-2.16)	1.68 (0.85-3.35)	0.133655		0.433464
s8	Arachidic acid (20:0)	1.24 (0.64-2.39)	1.31 (0.69-2.49)	0.423507		0.96 (0.51-1.81)	0.67 (0.35-1.30)	0.238743		0.108984		1.36 (0.71-2.62)	1.55 (0.81-2.96)	0.191692		0.81 (0.43-1.54)	0.57 (0.29-1.11)	0.0970472		0.0299536		1.19 (0.62-2.29)	1.47 (0.77-2.79)	0.239239		0.91 (0.48-1.73)	0.58 (0.30-1.14)	0.116066		0.0372603
s10	Behenic acid (22:0)	0.79 (0.41-1.50)	0.99 (0.54-1.84)	0.982034		0.83 (0.44-1.56)	0.44 (0.23-0.86)	0.0181047		0.0179195		1.02 (0.55-1.90)	0.88 (0.47-1.64)	0.691158		0.61 (0.31-1.18)	0.52 (0.27-0.99)	0.0423826		0.164312		0.92 (0.49-1.73)	0.92 (0.49-1.70)	0.782597		0.73 (0.38-1.40)	0.49 (0.26-0.95)	0.0335669		0.113073
s11	Tricosanoic acid (23:0)	1.12 (0.59-2.11)	0.82 (0.44-1.56)	0.541263		0.95 (0.52-1.73)	0.69 (0.36-1.34)	0.273678		0.290448		0.97 (0.52-1.82)	0.84 (0.45-1.60)	0.60417		1.00 (0.55-1.85)	0.63 (0.32-1.23)	0.178585		0.391422		1.02 (0.54-1.91)	0.87 (0.46-1.64)	0.656887		0.96 (0.52-1.77)	0.65 (0.33-1.28)	0.215203		0.345859
s12	Lignoceric acid (24:0)	1.29 (0.69-2.42)	1.20 (0.61-2.33)	0.634734		0.88 (0.49-1.60)	0.64 (0.33-1.24)	0.186865		0.0558463		1.18 (0.64-2.18)	1.15 (0.60-2.22)	0.681535		0.90 (0.49-1.65)	0.63 (0.32-1.23)	0.176442		0.102222		1.26 (0.68-2.33)	1.16 (0.60-2.24)	0.680477		0.87 (0.48-1.60)	0.63 (0.32-1.24)	0.183081		0.121034
mnsagroup	Monounsaturated Fatty Acids	1.05 (0.56-1.97)	0.75 (0.38-1.49)	0.390825		0.73 (0.39-1.39)	0.92 (0.47-1.77)	0.781098		0.554009		0.78 (0.42-1.45)	0.70 (0.36-1.36)	0.289766		0.86 (0.46-1.64)	1.02 (0.53-1.99)	0.941958		0.280513		0.94 (0.51-1.76)	0.64 (0.32-1.27)	0.195778		0.71 (0.37-1.37)	1.03 (0.53-1.99)	0.935324		0.227177
m1	Mysristoleic acid (14: 1n-5c)	1.05 (0.55-2.00)	1.35 (0.72-2.55)	0.324153		0.80 (0.41-1.54)	1.33 (0.72-2.47)	0.263945		0.692025		1.23 (0.64-2.35)	1.55 (0.82-2.90)	0.174821		0.71 (0.37-1.38)	1.20 (0.64-2.22)	0.428445		0.77887		1.07 (0.56-2.04)	1.36 (0.73-2.54)	0.31103		0.78 (0.40-1.52)	1.30 (0.69-2.45)	0.307968		0.9326
m2	Pentadecenoic acid (15: 1n-5c)	1.05 (0.57-1.92)	0.64 (0.32-1.27)	0.215009		1.16 (0.63-2.12)	0.62 (0.31-1.24)	0.190017		0.871872		0.90 (0.49-1.65)	0.45 (0.22-0.93)	0.0329002		1.15 (0.62-2.13)	0.83 (0.42-1.65)	0.616448		0.205481		0.98 (0.54-1.79)	0.53 (0.27-1.06)	0.0810446		1.11 (0.60-2.07)	0.74 (0.37-1.47)	0.398821		0.447236
m3	Palmitoleic acid (16: 1n-7c)	0.47 (0.24-0.93)	0.70 (0.36-1.39)	0.45037		0.75 (0.39-1.45)	1.15 (0.57-2.32)	0.55402		0.135145		0.53 (0.27-1.04)	0.66 (0.33-1.29)	0.339049		0.72 (0.37-1.40)	1.22 (0.60-2.48)	0.460805		0.144753		0.60 (0.31-1.16)	0.73 (0.37-1.44)	0.473655		0.62 (0.32-1.22)	1.08 (0.53-2.21)	0.632677		0.306398
m6	Oleic acid (18: 1n-9c)	0.64 (0.34-1.21)	0.54 (0.28-1.04)	0.0611241		0.58 (0.30-1.11)	0.74 (0.39-1.41)	0.344587		0.371942		0.62 (0.33-1.16)	0.58 (0.30-1.10)	0.0876153		0.55 (0.29-1.05)	0.72 (0.38-1.38)	0.299068		0.564958		0.69 (0.37-1.29)	0.52 (0.27-1.00)	0.0488142		0.51 (0.26-0.98)	0.77 (0.40-1.46)	0.389729		0.460066
m7	Octadecenoic acid (18: 1n-7c)	0.77 (0.40-1.47)	0.80 (0.41-1.57)	0.566527		1.25 (0.66-2.40)	1.05 (0.54-2.06)	0.961335		0.654859		0.82 (0.44-1.55)	0.65 (0.33-1.29)	0.21916		1.17 (0.60-2.27)	1.26 (0.64-2.48)	0.517526		0.11937		0.83 (0.44-1.56)	0.66 (0.33-1.29)	0.223201		1.19 (0.61-2.34)	1.23 (0.63-2.42)	0.567644		0.169597
m10	Gondoic acid (20: 1n-9c)	0.93 (0.49-1.78)	1.19 (0.62-2.26)	0.582054		0.92 (0.49-1.75)	0.98 (0.51-1.87)	0.935214		0.612454		0.69 (0.37-1.31)	0.98 (0.52-1.85)	0.93706		1.30 (0.67-2.54)	1.28 (0.66-2.48)	0.479908		0.268234		0.69 (0.37-1.31)	0.85 (0.45-1.59)	0.607563		1.26 (0.65-2.46)	1.44 (0.73-2.82)	0.291927		0.116299
m12	Nervonic acid (24: 1n-9c)	1.09 (0.57-2.10)	1.51 (0.78-2.92)	0.216819		0.61 (0.33-1.16)	0.88 (0.47-1.66)	0.6426		0.118103		1.02 (0.54-1.94)	1.42 (0.75-2.70)	0.275955		0.59 (0.31-1.13)	0.92 (0.48-1.75)	0.77152		0.306113		1.03 (0.54-1.96)	1.40 (0.73-2.69)	0.301044		0.62 (0.32-1.19)	0.94 (0.50-1.79)	0.823257		0.345449
pufa3group	n-3 Polyunsaturated Fatty Acids	0.74 (0.38-1.43)	0.66 (0.34-1.29)	0.238093		0.75 (0.39-1.45)	0.88 (0.47-1.67)	0.738652		0.756755		0.57 (0.29-1.11)	0.65 (0.34-1.25)	0.229761		0.82 (0.43-1.58)	0.85 (0.44-1.62)	0.63702		0.706125		0.69 (0.37-1.32)	0.57 (0.29-1.10)	0.0975864		0.78 (0.40-1.53)	0.95 (0.50-1.81)	0.926631		0.210654
p3	Alpha-linolenic acid (ALA, 18: 3n-3c)	1.22 (0.66-2.27)	0.81 (0.42-1.58)	0.480268		1.15 (0.60-2.20)	1.29 (0.67-2.48)	0.442794		0.155095		1.39 (0.76-2.54)	0.76 (0.39-1.49)	0.364183		1.03 (0.53-1.99)	1.25 (0.66-2.38)	0.461381		0.102766		1.32 (0.72-2.41)	0.82 (0.43-1.59)	0.50186		1.13 (0.58-2.20)	1.25 (0.65-2.41)	0.515211		0.166079
p10	Eicosapentaenoic acid (EPA,20:5n-3c)	1.04 (0.56-1.96)	0.94 (0.49-1.79)	0.827232		1.35 (0.70-2.60)	1.39 (0.72-2.69)	0.381928		0.45541		1.15 (0.62-2.16)	0.94 (0.49-1.81)	0.7799		1.20 (0.62-2.33)	1.29 (0.67-2.49)	0.468319		0.578155		1.17 (0.63-2.17)	0.86 (0.44-1.66)	0.580794		1.25 (0.64-2.45)	1.40 (0.72-2.70)	0.339835		0.316097
p13	Docosapentaenoic acid (DPA,22:5n-3c)	0.62 (0.33-1.17)	0.65 (0.35-1.24)	0.155934		0.78 (0.42-1.45)	0.44 (0.23-0.85)	0.0164453		0.299139		0.65 (0.35-1.22)	0.54 (0.29-1.03)	0.053381		0.76 (0.40-1.43)	0.51 (0.26-0.97)	0.0420812		0.657507		0.55 (0.29-1.04)	0.56 (0.29-1.05)	0.0494422		0.81 (0.43-1.53)	0.52 (0.27-1.00)	0.0558204		0.917626
p14	Docosahexaenoic acid (DHA, 22:6n-3c)	0.68 (0.35-1.33)	0.76 (0.39-1.46)	0.457636		0.90 (0.48-1.71)	0.93 (0.48-1.80)	0.850214		0.967342		0.61 (0.32-1.17)	0.70 (0.36-1.34)	0.329378		0.83 (0.43-1.60)	0.92 (0.47-1.81)	0.849513		0.618844		0.64 (0.34-1.23)	0.65 (0.34-1.25)	0.218908		0.90 (0.46-1.74)	1.01 (0.52-1.97)	0.945547		0.301401
pufa6group	n-6 Polyunsaturated Fatty Acids	0.71 (0.37-1.34)	0.78 (0.42-1.46)	0.437968		0.74 (0.38-1.43)	1.32 (0.72-2.44)	0.360259		0.322854		0.72 (0.39-1.34)	0.61 (0.32-1.16)	0.12493		0.65 (0.33-1.29)	1.51 (0.82-2.79)	0.164692		0.0418292		0.70 (0.37-1.32)	0.74 (0.40-1.39)	0.354957		0.69 (0.35-1.36)	1.36 (0.73-2.52)	0.301065		0.180558
p1	Linoleic acid (18:2n-6t)	0.80 (0.42-1.52)	0.83 (0.44-1.57)	0.579833		0.91 (0.46-1.82)	1.45 (0.76-2.73)	0.201121		0.194644		0.68 (0.36-1.28)	0.65 (0.34-1.23)	0.193621		1.05 (0.52-2.13)	1.70 (0.89-3.23)	0.0813693		0.0159792		0.77 (0.40-1.46)	0.83 (0.44-1.55)	0.565815		0.99 (0.49-2.00)	1.45 (0.76-2.78)	0.209711		0.125453
p2	Gamma-linolenic acid (18:3n-6c)	0.76 (0.41-1.43)	0.82 (0.43-1.57)	0.635123		1.67 (0.87-3.23)	1.29 (0.64-2.56)	0.735803		0.381043		1.17 (0.63-2.17)	0.90 (0.46-1.73)	0.64039		1.01 (0.53-1.95)	1.06 (0.55-2.07)	0.849924		0.6605		1.09 (0.59-2.04)	0.87 (0.45-1.67)	0.602374		1.16 (0.61-2.22)	1.10 (0.56-2.19)	0.833508		0.644672
p5	Eicosadienoic acid (20:2n-6c)	1.19 (0.63-2.26)	1.15 (0.60-2.21)	0.672816		1.21 (0.64-2.28)	1.04 (0.54-2.00)	0.899119		0.683441		0.83 (0.45-1.56)	0.72 (0.38-1.35)	0.303456		1.77 (0.89-3.49)	1.77 (0.89-3.52)	0.118814		0.0267412		0.90 (0.48-1.66)	0.73 (0.39-1.38)	0.337252		1.56 (0.79-3.08)	1.69 (0.85-3.36)	0.142849		0.0231496
p6	Dihomogammalinolenic acid (20:3n-6c)	1.14 (0.61-2.13)	0.87 (0.44-1.68)	0.706577		1.30 (0.69-2.46)	0.86 (0.44-1.68)	0.709606		0.941151		0.87 (0.48-1.60)	0.57 (0.29-1.12)	0.112294		1.82 (0.93-3.57)	1.32 (0.68-2.59)	0.437405		0.0378633		1.07 (0.59-1.94)	0.56 (0.28-1.12)	0.129601		1.44 (0.74-2.80)	1.31 (0.67-2.55)	0.42271		0.0358095
p8	Arachidonic acid (20:4n-6c)	1.18 (0.63-2.22)	1.07 (0.57-1.99)	0.861965		1.17 (0.63-2.18)	0.65 (0.34-1.24)	0.190974		0.192969		1.10 (0.59-2.05)	0.93 (0.50-1.73)	0.791918		1.27 (0.67-2.37)	0.74 (0.38-1.42)	0.355186		0.430328		1.10 (0.59-2.06)	0.90 (0.49-1.68)	0.727251		1.30 (0.69-2.45)	0.71 (0.37-1.38)	0.307852		0.510134
p9	Docosadienoic acid (22:2n-6c)	1.57 (0.82-2.98)	1.56 (0.80-3.06)	0.230678		0.98 (0.52-1.86)	1.30 (0.69-2.44)	0.396006		0.720557		1.77 (0.92-3.40)	1.92 (0.98-3.77)	0.0745611		0.96 (0.51-1.82)	1.21 (0.64-2.30)	0.537459		0.333369		1.56 (0.83-2.96)	1.57 (0.81-3.04)	0.216247		1.03 (0.54-1.96)	1.37 (0.72-2.62)	0.320403		0.873983
p12	Aolrenic acid (22:4n-6c)	1.18 (0.61-2.27)	1.50 (0.78-2.86)	0.2254		0.67 (0.34-1.30)	1.04 (0.53-2.02)	0.970159		0.168305		1.20 (0.63-2.30)	1.45 (0.76-2.77)	0.264743		0.67 (0.34-1.30)	1.05 (0.54-2.04)	0.988137		0.293959		1.02 (0.53-1.98)	1.48 (0.78-2.80)	0.235816		0.73 (0.38-1.41)	1.00 (0.51-1.97)	0.902758		0.239922
tsfagroup	trans Fatty Acids	0.99 (0.52-1.91)	1.71 (0.87-3.37)	0.10828		1.73 (0.89-3.34)	1.77 (0.89-3.53)	0.129087		0.729		1.31 (0.68-2.50)	2.00 (1.02-3.90)	0.0398147		1.40 (0.72-2.71)	1.58 (0.79-3.14)	0.208929		0.45599		1.05 (0.55-2.00)	1.61 (0.83-3.14)	0.145575		1.61 (0.82-3.13)	1.74 (0.86-3.50)	0.142579		0.957978
t2	Palmitelaidic acid (16:1n-7t)	1.21 (0.65-2.25)	1.26 (0.65-2.44)	0.505541		1.64 (0.84-3.18)	1.95 (0.98-3.87)	0.0696616		0.31123		1.45 (0.78-2.72)	1.54 (0.81-2.94)	0.216074		1.40 (0.73-2.70)	1.58 (0.79-3.14)	0.211406		0.876583		1.29 (0.69-2.40)	1.30 (0.68-2.49)	0.447423		1.52 (0.78-2.94)	1.78 (0.88-3.58)	0.122389		0.657099
t6	Linolelaidic acid (18:2n-6t)	1.22 (0.66-2.25)	1.08 (0.56-2.09)	0.87346		2.60 (1.34-5.07)	1.80 (0.89-3.65)	0.247653		0.181062		1.28 (0.70-2.33)	1.15 (0.61-2.19)	0.721896		2.67 (1.35-5.27)	1.67 (0.81-3.47)	0.400495		0.511377		0.87 (0.48-1.60)	0.92 (0.49-1.72)	0.821776		4.21 (2.04-8.70)	2.41 (1.11-5.25)	0.15816		0.120528
p4a	Octadecadienoic acid (18:2n-7c)	0.78 (0.40-1.50)	0.98 (0.52-1.84)	0.996889		1.02 (0.52-2.01)	1.16 (0.62-2.17)	0.623666		0.410548		0.75 (0.39-1.45)	1.04 (0.56-1.93)	0.839419		1.04 (0.53-2.04)	1.17 (0.62-2.22)	0.61649		0.763222		0.71 (0.37-1.36)	0.99 (0.53-1.85)	0.941424		1.03 (0.53-2.03)	1.13 (0.60-2.16)	0.694505		0.753924
trans18_1	18:1 trans	1.05 (0.54-2.07)	1.95 (0.99-3.85)	0.0427264		1.65 (0.84-3.26)	2.07 (1.05-4.12)	0.0454079		0.713423		1.38 (0.71-2.68)	2.31 (1.18-4.53)	0.0129285		1.36 (0.69-2.69)	1.86 (0.93-3.70)	0.0769848		0.520484		1.08 (0.55-2.09)	1.91 (0.98-3.71)	0.0457847		1.62 (0.82-3.19)	1.95 (0.97-3.92)	0.0727291		0.956458
trans18_2	18:2 trans	1.09 (0.58-2.04)	0.90 (0.46-1.77)	0.750923		1.17 (0.60-2.28)	1.33 (0.69-2.57)	0.392876		0.163035		1.20 (0.65-2.23)	0.77 (0.39-1.51)	0.415194		1.16 (0.59-2.29)	1.58 (0.81-3.09)	0.166026		0.0976381		1.17 (0.63-2.16)	0.74 (0.37-1.45)	0.359816		1.04 (0.52-2.08)	1.55 (0.80-3.01)	0.166077		0.045807
pufa6_3rt	Total n-6/n-3 Ratio	1.49 (0.78-2.84)	1.40 (0.70-2.79)	0.340089		2.30 (1.18-4.46)	1.52 (0.75-3.10)	0.279007		0.625948		1.57 (0.83-2.98)	1.57 (0.79-3.13)	0.197439		2.27 (1.16-4.43)	1.50 (0.74-3.06)	0.311054		0.868496		1.62 (0.84-3.14)	1.71 (0.86-3.41)	0.130969		2.23 (1.16-4.31)	1.34 (0.66-2.74)	0.44076		0.53864
dygroup	Dairy-derived Fatty Acids	1.19 (0.63-2.27)	1.17 (0.60-2.29)	0.680989		0.57 (0.29-1.11)	0.91 (0.48-1.72)	0.997186		0.83842		1.29 (0.66-2.51)	1.66 (0.86-3.18)	0.134784		0.57 (0.30-1.11)	0.74 (0.39-1.41)	0.462365		0.0732517		1.11 (0.57-2.13)	1.31 (0.68-2.51)	0.413806		0.61 (0.32-1.19)	0.85 (0.44-1.63)	0.773391		0.317574
idgroup	Industrial trans	1.05 (0.53-2.07)	1.85 (0.93-3.66)	0.0632025		1.53 (0.78-2.98)	1.60 (0.81-3.15)	0.211664		0.937033		1.48 (0.75-2.90)	2.10 (1.07-4.13)	0.0317179		1.21 (0.62-2.36)	1.49 (0.75-2.95)	0.248219		0.372891		1.12 (0.57-2.19)	1.73 (0.89-3.39)	0.0936922		1.42 (0.73-2.77)	1.56 (0.78-3.11)	0.22589		0.739219
siratio7	SI ration-7	0.61 (0.30-1.24)	1.38 (0.71-2.70)	0.182916		0.72 (0.36-1.45)	1.07 (0.53-2.16)	0.67144		0.280412		0.87 (0.44-1.73)	1.64 (0.83-3.23)	0.100885		0.58 (0.29-1.19)	0.94 (0.47-1.90)	0.878411		0.227935		0.85 (0.42-1.69)	1.53 (0.78-2.99)	0.140504		0.57 (0.28-1.17)	1.03 (0.50-2.08)	0.688726		0.384202
siratio9	SI ration-9	1.21 (0.63-2.32)	1.47 (0.77-2.81)	0.241356		0.51 (0.26-1.01)	1.14 (0.61-2.13)	0.624743		0.712794		1.09 (0.56-2.13)	1.93 (1.03-3.62)	0.0324699		0.58 (0.30-1.12)	0.90 (0.47-1.74)	0.770406		0.0655044		1.24 (0.65-2.38)	1.60 (0.85-3.01)	0.145741		0.49 (0.25-0.98)	1.03 (0.54-1.98)	0.860435		0.384099

## Sheet: CD163
		Stroma										Epithelium										All
		CD163low (n=110)5				CD163high (n=111)5						CD163low (n=110)5				CD163high (n=110)5						CD163low (n=109)5				CD163high (n=110)5
NAME		Tertile 2	Tertile 3	P-trend3		Tertile 2	Tertile 3	P-trend3		P-het4		Tertile 2	Tertile 3	P-trend3		Tertile 2	Tertile 3	P-trend3		P-het4		Tertile 2	Tertile 3	P-trend3		Tertile 2	Tertile 3	P-trend3		P-het4
safagroup	Saturated Fatty Acids	0.35 (0.18-0.69)	1.04 (0.58-1.88)	0.546783		0.57 (0.31-1.06)	0.87 (0.49-1.56)	0.852118		0.659111		0.34 (0.17-0.69)	1.21 (0.67-2.18)	0.23608		0.55 (0.30-1.02)	0.80 (0.44-1.43)	0.619749		0.189342		0.45 (0.23-0.86)	1.02 (0.57-1.84)	0.618984		0.44 (0.23-0.82)	0.83 (0.46-1.49)	0.811286		0.526166
s1	Lauric acid (12:0)	0.74 (0.39-1.41)	1.18 (0.65-2.14)	0.391521		1.25 (0.70-2.25)	0.82 (0.44-1.54)	0.38174		0.142805		0.87 (0.46-1.62)	1.03 (0.56-1.89)	0.835698		1.12 (0.62-2.04)	0.97 (0.53-1.78)	0.839805		0.746612		0.79 (0.42-1.49)	1.03 (0.57-1.88)	0.775091		1.21 (0.67-2.19)	0.90 (0.48-1.68)	0.584728		0.377702
s2	Mystristic acid (14:0)	1.24 (0.67-2.28)	1.30 (0.70-2.41)	0.425148		0.93 (0.51-1.69)	0.96 (0.53-1.74)	0.898244		0.458631		1.26 (0.69-2.32)	1.27 (0.67-2.38)	0.486276		0.90 (0.50-1.64)	1.01 (0.56-1.81)	0.947662		0.691674		0.98 (0.53-1.79)	1.15 (0.62-2.12)	0.637623		1.13 (0.63-2.03)	0.99 (0.54-1.81)	0.948081		0.662942
s3	Pentadecanoic acid (15:0)	0.74 (0.40-1.38)	1.30 (0.70-2.40)	0.4096		0.76 (0.41-1.38)	0.92 (0.51-1.67)	0.774968		0.36926		0.99 (0.54-1.84)	1.34 (0.71-2.53)	0.364594		0.59 (0.32-1.09)	0.94 (0.53-1.68)	0.823852		0.383266		0.88 (0.47-1.64)	1.26 (0.68-2.35)	0.44979		0.64 (0.35-1.16)	0.87 (0.48-1.57)	0.621357		0.235609
s4	Palmitic acid (16:0)	1.26 (0.66-2.39)	1.23 (0.64-2.39)	0.549236		0.86 (0.47-1.58)	0.75 (0.40-1.43)	0.387993		0.237607		1.28 (0.69-2.39)	1.11 (0.58-2.14)	0.76621		0.87 (0.47-1.60)	0.87 (0.46-1.66)	0.688733		0.612844		0.96 (0.51-1.80)	0.95 (0.50-1.81)	0.879186		1.07 (0.58-1.98)	0.97 (0.50-1.86)	0.908939		0.930254
s5	Margric acid (17:0)	0.98 (0.52-1.86)	1.37 (0.71-2.62)	0.294572		0.85 (0.46-1.54)	0.86 (0.46-1.61)	0.666612		0.278764		1.01 (0.52-1.94)	1.40 (0.73-2.66)	0.267994		0.87 (0.48-1.58)	0.92 (0.49-1.72)	0.825297		0.269708		1.14 (0.59-2.19)	1.46 (0.77-2.77)	0.233825		0.78 (0.43-1.40)	0.78 (0.41-1.48)	0.495195		0.0939733
s6	Stearic acid (18:0)	0.76 (0.40-1.47)	1.17 (0.63-2.18)	0.487712		1.12 (0.61-2.07)	1.15 (0.62-2.11)	0.683684		0.883603		1.29 (0.66-2.52)	1.89 (0.99-3.61)	0.0500245		0.79 (0.43-1.44)	0.82 (0.45-1.49)	0.560833		0.0472063		1.33 (0.69-2.57)	1.67 (0.89-3.16)	0.117516		0.76 (0.41-1.40)	0.83 (0.45-1.52)	0.598875		0.0872641
s7	Nonadecanoic acid(19:0)	0.96 (0.51-1.81)	1.13 (0.58-2.19)	0.71408		1.55 (0.82-2.93)	2.26 (1.15-4.43)	0.0178811		0.217539		1.57 (0.83-2.99)	1.65 (0.84-3.28)	0.151823		0.95 (0.51-1.76)	1.52 (0.79-2.90)	0.208957		0.844405		1.59 (0.84-3.03)	1.72 (0.87-3.39)	0.121019		0.90 (0.49-1.66)	1.40 (0.73-2.67)	0.315952		0.513004
s8	Arachidic acid (20:0)	0.66 (0.35-1.25)	0.66 (0.35-1.23)	0.192613		1.71 (0.91-3.20)	1.42 (0.75-2.69)	0.314803		0.0447911		1.03 (0.54-1.94)	0.90 (0.48-1.72)	0.751098		1.00 (0.54-1.85)	1.04 (0.57-1.89)	0.907334		0.779303		1.03 (0.55-1.93)	0.95 (0.50-1.80)	0.878152		1.00 (0.54-1.85)	0.93 (0.51-1.71)	0.820353		0.869359
s10	Behenic acid (22:0)	0.60 (0.32-1.14)	0.55 (0.30-1.03)	0.0559191		0.94 (0.51-1.73)	0.79 (0.43-1.45)	0.444036		0.305175		0.93 (0.50-1.71)	0.55 (0.29-1.05)	0.0767105		0.63 (0.34-1.18)	0.78 (0.43-1.41)	0.389678		0.512006		1.00 (0.54-1.84)	0.62 (0.33-1.16)	0.144658		0.58 (0.31-1.08)	0.74 (0.41-1.33)	0.292312		0.780976
s11	Tricosanoic acid (23:0)	0.78 (0.42-1.43)	0.69 (0.37-1.29)	0.243834		1.04 (0.57-1.90)	0.84 (0.45-1.57)	0.580709		0.623061		0.97 (0.53-1.79)	0.69 (0.37-1.29)	0.241212		0.96 (0.53-1.73)	0.81 (0.43-1.51)	0.510437		0.717957		1.25 (0.68-2.31)	0.78 (0.41-1.49)	0.428116		0.75 (0.42-1.36)	0.74 (0.40-1.37)	0.334155		0.816891
s12	Lignoceric acid (24:0)	0.88 (0.49-1.59)	0.72 (0.38-1.38)	0.32659		1.14 (0.62-2.07)	1.09 (0.58-2.06)	0.799969		0.32203		1.34 (0.74-2.43)	0.80 (0.41-1.54)	0.497029		0.71 (0.39-1.30)	0.95 (0.51-1.76)	0.903289		0.677765		1.45 (0.80-2.61)	0.89 (0.46-1.72)	0.71911		0.66 (0.36-1.21)	0.87 (0.47-1.60)	0.692088		0.938915
mnsagroup	Monounsaturated Fatty Acids	0.86 (0.46-1.61)	0.85 (0.44-1.67)	0.651271		0.76 (0.41-1.40)	0.82 (0.44-1.53)	0.540765		0.805305		0.99 (0.53-1.85)	0.71 (0.36-1.41)	0.31367		0.68 (0.37-1.26)	0.95 (0.51-1.76)	0.911132		0.434488		0.77 (0.41-1.44)	0.65 (0.33-1.26)	0.204762		0.86 (0.47-1.58)	1.05 (0.56-1.97)	0.850129		0.191821
m1	Mysristoleic acid (14: 1n-5c)	1.04 (0.55-1.96)	1.62 (0.87-3.03)	0.104834		0.72 (0.39-1.36)	1.04 (0.58-1.88)	0.73674		0.371799		1.21 (0.65-2.26)	1.52 (0.81-2.89)	0.196675		0.61 (0.32-1.15)	1.18 (0.66-2.11)	0.381782		0.828689		1.00 (0.54-1.87)	1.31 (0.71-2.43)	0.362025		0.74 (0.40-1.38)	1.19 (0.65-2.16)	0.427623		0.951397
m2	Pentadecenoic acid (15: 1n-5c)	0.75 (0.41-1.38)	0.47 (0.24-0.94)	0.0320688		1.40 (0.78-2.52)	0.71 (0.36-1.39)	0.342983		0.241053		0.92 (0.51-1.65)	0.41 (0.20-0.83)	0.0163628		1.20 (0.67-2.16)	0.77 (0.41-1.48)	0.446154		0.200259		0.95 (0.53-1.69)	0.37 (0.18-0.76)	0.0104505		1.20 (0.66-2.18)	0.86 (0.45-1.63)	0.62998		0.0572247
m3	Palmitoleic acid (16: 1n-7c)	0.56 (0.29-1.09)	0.96 (0.48-1.92)	0.821386		0.60 (0.31-1.14)	0.85 (0.45-1.63)	0.881853		0.60714		0.47 (0.24-0.93)	0.83 (0.41-1.66)	0.904608		0.73 (0.39-1.37)	1.02 (0.53-1.93)	0.796071		0.758614		0.46 (0.23-0.89)	0.75 (0.38-1.49)	0.646869		0.76 (0.40-1.43)	1.12 (0.58-2.14)	0.57001		0.334383
m6	Oleic acid (18: 1n-9c)	0.61 (0.32-1.15)	0.60 (0.31-1.14)	0.113632		0.61 (0.33-1.13)	0.71 (0.38-1.29)	0.249876		0.918231		0.48 (0.25-0.92)	0.51 (0.27-0.97)	0.0353599		0.76 (0.41-1.40)	0.81 (0.44-1.49)	0.495785		0.250006		0.49 (0.26-0.92)	0.45 (0.24-0.87)	0.0141121		0.80 (0.43-1.48)	0.94 (0.51-1.72)	0.846283		0.0440004
m7	Octadecenoic acid (18: 1n-7c)	1.10 (0.58-2.10)	1.14 (0.59-2.22)	0.712883		1.04 (0.55-1.94)	0.90 (0.47-1.71)	0.707263		0.693868		0.85 (0.45-1.62)	0.81 (0.41-1.59)	0.555955		1.27 (0.68-2.38)	1.16 (0.62-2.19)	0.711019		0.416871		0.93 (0.49-1.77)	0.83 (0.43-1.61)	0.582826		1.24 (0.66-2.32)	1.18 (0.62-2.25)	0.657111		0.349271
m10	Gondoic acid (20: 1n-9c)	0.98 (0.52-1.84)	0.89 (0.47-1.70)	0.724987		0.94 (0.51-1.73)	1.03 (0.55-1.91)	0.939106		0.689037		0.99 (0.53-1.84)	0.70 (0.36-1.35)	0.286045		0.86 (0.46-1.62)	1.26 (0.68-2.31)	0.447065		0.134212		0.89 (0.48-1.66)	0.71 (0.37-1.36)	0.298235		0.99 (0.53-1.84)	1.22 (0.66-2.28)	0.515278		0.14976
m12	Nervonic acid (24: 1n-9c)	1.09 (0.59-2.03)	1.21 (0.63-2.30)	0.568412		0.49 (0.26-0.93)	1.12 (0.62-2.03)	0.704892		0.935029		0.87 (0.45-1.67)	1.38 (0.72-2.63)	0.313763		0.69 (0.37-1.26)	0.96 (0.53-1.75)	0.874386		0.3411		1.02 (0.53-1.97)	1.51 (0.80-2.87)	0.194844		0.62 (0.34-1.14)	0.94 (0.52-1.72)	0.802153		0.165585
pufa3group	n-3 Polyunsaturated Fatty Acids	0.82 (0.43-1.58)	1.02 (0.54-1.93)	0.878823		0.70 (0.37-1.30)	0.58 (0.31-1.08)	0.0885264		0.125995		0.69 (0.36-1.31)	0.79 (0.42-1.47)	0.484225		0.78 (0.42-1.45)	0.74 (0.39-1.39)	0.362656		0.9235		0.77 (0.41-1.46)	0.79 (0.42-1.49)	0.485968		0.69 (0.37-1.30)	0.71 (0.38-1.33)	0.301221		0.611384
p3	Alpha-linolenic acid (ALA, 18: 3n-3c)	1.34 (0.71-2.54)	1.48 (0.78-2.81)	0.250634		1.07 (0.59-1.97)	0.71 (0.38-1.34)	0.247536		0.0793877		1.38 (0.75-2.57)	0.97 (0.51-1.86)	0.793164		1.03 (0.56-1.90)	1.07 (0.58-1.96)	0.835728		0.557793		1.45 (0.78-2.69)	0.96 (0.50-1.84)	0.753601		1.03 (0.56-1.90)	1.10 (0.60-2.02)	0.756545		0.510366
p10	Eicosapentaenoic acid (EPA,20:5n-3c)	1.15 (0.60-2.20)	1.16 (0.61-2.19)	0.690061		1.12 (0.61-2.06)	1.00 (0.54-1.85)	0.961183		0.804364		1.22 (0.65-2.28)	0.95 (0.50-1.83)	0.782161		0.96 (0.51-1.77)	1.16 (0.63-2.14)	0.593528		0.484113		1.13 (0.60-2.13)	1.03 (0.54-1.95)	0.988396		1.09 (0.59-2.01)	1.09 (0.58-2.02)	0.811607		0.819914
p13	Docosapentaenoic acid (DPA,22:5n-3c)	0.84 (0.45-1.55)	0.59 (0.31-1.12)	0.110636		0.55 (0.30-1.01)	0.46 (0.25-0.86)	0.0107399		0.510221		0.91 (0.50-1.65)	0.48 (0.25-0.94)	0.0408167		0.47 (0.25-0.88)	0.53 (0.29-0.97)	0.0213399		0.871257		0.87 (0.48-1.60)	0.57 (0.30-1.07)	0.0910288		0.52 (0.28-0.96)	0.48 (0.26-0.90)	0.0136276		0.526243
p14	Docosahexaenoic acid (DHA, 22:6n-3c)	0.89 (0.46-1.72)	1.13 (0.59-2.16)	0.651458		0.70 (0.38-1.29)	0.72 (0.38-1.34)	0.310548		0.188518		0.86 (0.45-1.63)	0.97 (0.51-1.83)	0.959908		0.72 (0.38-1.34)	0.81 (0.43-1.53)	0.552276		0.630555		0.96 (0.51-1.81)	0.87 (0.45-1.66)	0.658086		0.63 (0.33-1.18)	0.85 (0.46-1.60)	0.688155		0.791843
pufa6group	n-6 Polyunsaturated Fatty Acids	0.91 (0.49-1.70)	0.98 (0.53-1.81)	0.94406		0.54 (0.29-1.02)	0.94 (0.53-1.68)	0.793555		0.758547		0.82 (0.44-1.52)	0.89 (0.48-1.66)	0.715929		0.59 (0.31-1.11)	0.99 (0.55-1.76)	0.97058		0.881673		0.85 (0.46-1.58)	1.14 (0.62-2.10)	0.665257		0.61 (0.33-1.14)	0.90 (0.50-1.63)	0.722721		0.539901
p1	Linoleic acid (18:2n-6t)	0.99 (0.52-1.88)	1.17 (0.62-2.20)	0.604422		0.54 (0.28-1.05)	0.88 (0.49-1.57)	0.765666		0.528833		0.86 (0.45-1.64)	1.00 (0.54-1.88)	0.9387		0.72 (0.39-1.36)	1.00 (0.55-1.81)	0.925852		0.965174		1.01 (0.53-1.92)	1.08 (0.58-2.02)	0.792628		0.66 (0.35-1.26)	1.06 (0.58-1.91)	0.75579		0.869062
p2	Gamma-linolenic acid (18:3n-6c)	1.10 (0.59-2.05)	1.00 (0.52-1.92)	0.94341		1.03 (0.56-1.89)	0.94 (0.50-1.76)	0.81154		0.848255		0.85 (0.46-1.56)	0.68 (0.35-1.29)	0.238636		1.35 (0.73-2.52)	1.34 (0.71-2.53)	0.469097		0.0818423		0.96 (0.52-1.77)	0.83 (0.43-1.60)	0.560211		1.13 (0.61-2.09)	1.10 (0.59-2.06)	0.816079		0.36959
p5	Eicosadienoic acid (20:2n-6c)	2.45 (1.25-4.81)	1.82 (0.92-3.60)	0.120517		0.67 (0.36-1.24)	0.73 (0.40-1.34)	0.298187		0.0245517		1.74 (0.92-3.32)	1.21 (0.62-2.34)	0.623404		0.83 (0.45-1.54)	0.98 (0.53-1.80)	0.937785		0.626821		1.65 (0.88-3.13)	1.12 (0.58-2.13)	0.784962		0.86 (0.46-1.59)	1.08 (0.58-2.00)	0.820498		0.971021
p6	Dihomogammalinolenic acid (20:3n-6c)	1.65 (0.88-3.10)	1.25 (0.63-2.48)	0.48153		1.05 (0.57-1.93)	0.65 (0.34-1.21)	0.191487		0.0823834		1.07 (0.58-1.98)	0.87 (0.45-1.67)	0.690788		1.60 (0.88-2.94)	0.85 (0.44-1.62)	0.67575		0.897802		1.11 (0.60-2.04)	0.79 (0.40-1.52)	0.505797		1.51 (0.82-2.77)	0.94 (0.50-1.77)	0.894164		0.495307
p8	Arachidonic acid (20:4n-6c)	0.76 (0.41-1.40)	0.71 (0.39-1.31)	0.275153		1.64 (0.90-2.99)	1.06 (0.57-1.98)	0.913349		0.275536		0.90 (0.49-1.64)	0.66 (0.35-1.25)	0.202725		1.28 (0.71-2.32)	1.08 (0.59-1.95)	0.828866		0.277297		0.83 (0.45-1.55)	0.92 (0.50-1.69)	0.800342		1.41 (0.79-2.53)	0.84 (0.45-1.55)	0.557491		0.661437
p9	Docosadienoic acid (22:2n-6c)	1.15 (0.62-2.14)	1.28 (0.68-2.41)	0.452039		1.27 (0.69-2.36)	1.43 (0.77-2.66)	0.268551		0.531029		1.33 (0.70-2.54)	1.85 (0.96-3.56)	0.0631236		1.08 (0.60-1.95)	1.03 (0.56-1.90)	0.9336		0.118594		1.45 (0.77-2.74)	1.89 (0.98-3.63)	0.0608057		1.00 (0.55-1.81)	1.03 (0.56-1.90)	0.918624		0.0791541
p12	Aolrenic acid (22:4n-6c)	0.65 (0.35-1.23)	0.71 (0.37-1.35)	0.248554		1.16 (0.60-2.23)	1.73 (0.91-3.28)	0.0968895		0.00756626		0.81 (0.43-1.52)	1.01 (0.53-1.91)	0.96743		0.90 (0.48-1.70)	1.17 (0.62-2.21)	0.660783		0.766037		0.95 (0.50-1.80)	1.32 (0.69-2.50)	0.428769		0.81 (0.43-1.51)	0.97 (0.52-1.83)	0.88194		0.355165
tsfagroup	trans Fatty Acids	1.19 (0.63-2.23)	1.51 (0.78-2.95)	0.218923		1.28 (0.68-2.41)	1.92 (1.01-3.67)	0.0450154		0.642468		1.47 (0.76-2.83)	2.54 (1.27-5.08)	0.00753989		1.00 (0.54-1.85)	1.17 (0.62-2.22)	0.616121		0.0759892		1.76 (0.92-3.40)	2.54 (1.27-5.08)	0.009188		0.89 (0.48-1.65)	1.12 (0.59-2.11)	0.713529		0.046527
t2	Palmitelaidic acid (16:1n-7t)	1.53 (0.81-2.90)	1.88 (0.96-3.65)	0.0713697		1.26 (0.69-2.32)	1.31 (0.69-2.46)	0.435648		0.348662		1.66 (0.87-3.13)	1.85 (0.95-3.60)	0.0909091		1.16 (0.63-2.15)	1.35 (0.72-2.54)	0.357528		0.554425		1.63 (0.87-3.06)	1.73 (0.89-3.35)	0.133735		1.12 (0.61-2.07)	1.29 (0.69-2.43)	0.423881		0.559792
t6	Linolelaidic acid (18:2n-6t)	1.52 (0.82-2.83)	1.33 (0.70-2.55)	0.470428		1.69 (0.92-3.08)	1.32 (0.69-2.53)	0.54858		0.752		2.22 (1.19-4.14)	1.28 (0.64-2.57)	0.725184		1.16 (0.63-2.14)	1.34 (0.73-2.46)	0.356909		0.653503		1.82 (0.99-3.36)	1.21 (0.62-2.36)	0.770525		1.44 (0.78-2.66)	1.33 (0.71-2.49)	0.444228		0.848668
p4a	Octadecadienoic acid (18:2n-7c)	0.80 (0.41-1.58)	1.67 (0.91-3.08)	0.0660778		0.84 (0.45-1.57)	0.83 (0.45-1.56)	0.581392		0.0288181		0.74 (0.37-1.45)	1.57 (0.86-2.90)	0.0987123		0.82 (0.44-1.53)	0.78 (0.41-1.46)	0.444428		0.0302564		0.75 (0.39-1.47)	1.32 (0.72-2.42)	0.300092		0.85 (0.45-1.58)	0.98 (0.53-1.82)	0.998277		0.364815
trans18_1	18:1 trans	1.19 (0.62-2.26)	1.76 (0.91-3.42)	0.0842762		1.29 (0.67-2.49)	2.33 (1.21-4.49)	0.0093004		0.609327		1.37 (0.70-2.68)	2.93 (1.46-5.86)	0.0016084		1.08 (0.57-2.03)	1.39 (0.73-2.65)	0.292038		0.0925506		1.62 (0.82-3.20)	3.20 (1.59-6.42)	0.000820971		0.98 (0.53-1.84)	1.21 (0.64-2.31)	0.52668		0.0187641
trans18_2	18:2 trans	0.98 (0.52-1.83)	0.99 (0.52-1.90)	0.985234		1.41 (0.75-2.65)	1.36 (0.71-2.60)	0.393		0.448904		0.83 (0.44-1.57)	0.96 (0.51-1.83)	0.948739		1.52 (0.81-2.86)	1.24 (0.65-2.37)	0.60693		0.631219		0.94 (0.50-1.76)	0.90 (0.47-1.72)	0.764161		1.43 (0.76-2.68)	1.31 (0.69-2.49)	0.474582		0.355583
pufa6_3rt	Total n-6/n-3 Ratio	1.40 (0.77-2.56)	1.03 (0.52-2.05)	0.875435		2.27 (1.17-4.41)	1.89 (0.96-3.71)	0.0880181		0.234193		1.48 (0.80-2.75)	1.24 (0.63-2.45)	0.521637		2.28 (1.20-4.37)	1.67 (0.84-3.32)	0.172459		0.548488		1.63 (0.87-3.04)	1.46 (0.74-2.87)	0.263769		2.12 (1.12-4.00)	1.53 (0.77-3.06)	0.25528		0.821771
dygroup	Dairy-derived Fatty Acids	0.77 (0.40-1.48)	1.30 (0.69-2.44)	0.323042		0.86 (0.47-1.59)	0.87 (0.47-1.61)	0.68801		0.305575		0.81 (0.42-1.59)	1.34 (0.71-2.53)	0.279414		0.84 (0.45-1.55)	0.88 (0.47-1.63)	0.72579		0.253126		0.88 (0.45-1.69)	1.27 (0.68-2.39)	0.377139		0.77 (0.42-1.44)	0.80 (0.43-1.50)	0.549463		0.185749
idgroup	Industrial trans	1.15 (0.60-2.20)	1.46 (0.75-2.82)	0.258539		1.32 (0.69-2.53)	2.07 (1.08-3.98)	0.026364		0.473053		1.53 (0.78-3.01)	2.54 (1.27-5.06)	0.00762953		0.91 (0.48-1.70)	1.19 (0.63-2.25)	0.558373		0.0899142		1.88 (0.96-3.70)	2.59 (1.29-5.18)	0.0090493		0.82 (0.44-1.54)	1.12 (0.59-2.13)	0.663773		0.0526021
siratio7	SI ration-7	0.61 (0.31-1.22)	1.05 (0.53-2.08)	0.694457		0.67 (0.35-1.30)	1.38 (0.73-2.62)	0.197974		0.30914		0.58 (0.29-1.16)	1.26 (0.64-2.51)	0.306246		0.74 (0.38-1.41)	1.17 (0.62-2.22)	0.490011		0.802261		0.60 (0.30-1.22)	1.41 (0.71-2.77)	0.160505		0.67 (0.35-1.29)	1.07 (0.56-2.05)	0.66943		0.388843
siratio9	SI ration-9	0.74 (0.39-1.41)	1.33 (0.71-2.48)	0.346292		0.86 (0.46-1.64)	1.33 (0.72-2.44)	0.337612		0.836976		0.99 (0.52-1.90)	1.67 (0.89-3.14)	0.0993813		0.62 (0.33-1.19)	1.08 (0.59-1.97)	0.764108		0.251219		1.05 (0.55-2.01)	1.73 (0.93-3.23)	0.0738829		0.59 (0.31-1.13)	0.98 (0.53-1.79)	0.95609		0.0788439

## Sheet: CD4 to CD8 ratio
		Stroma										Epithelium										All
		Low CD4/CD8 Ratio (n=100)5				High CD4/CD8 Ratio (n=100)5						Low CD4/CD8 Ratio (n=107)5				High CD4/CD8 Ratio (n=108)5						Low CD4/CD8 Ratio (n=102)5				High CD4/CD8 Ratio (n=103)5
NAME		Tertile 2	Tertile 3	P-trend3		Tertile 2	Tertile 3	P-trend3		P-het4		Tertile 2	Tertile 3	P-trend3		Tertile 2	Tertile 3	P-trend3		P-het4		Tertile 2	Tertile 3	P-trend3		Tertile 2	Tertile 3	P-trend3		P-het4
safagroup	Saturated Fatty Acids	0.29 (0.14-0.59)	0.90 (0.49-1.64)	0.845065		0.66 (0.35-1.26)	1.00 (0.54-1.86)	0.832501		0.881682		0.31 (0.15-0.64)	1.01 (0.56-1.85)	0.546712		0.52 (0.27-0.97)	0.98 (0.54-1.78)	0.745833		0.914625		0.36 (0.17-0.73)	1.09 (0.59-1.99)	0.410436		0.52 (0.28-0.98)	0.91 (0.50-1.69)	0.992514		0.535864
s1	Lauric acid (12:0)	1.40 (0.73-2.68)	1.56 (0.82-2.98)	0.23179		0.71 (0.38-1.34)	0.58 (0.30-1.11)	0.123657		0.0547379		0.95 (0.51-1.79)	1.06 (0.57-1.97)	0.818724		1.17 (0.62-2.19)	1.10 (0.59-2.02)	0.859438		0.9774		1.19 (0.63-2.26)	1.51 (0.79-2.86)	0.214247		0.95 (0.51-1.79)	0.86 (0.46-1.60)	0.63209		0.209107
s2	Mystristic acid (14:0)	1.17 (0.61-2.23)	1.53 (0.80-2.89)	0.188544		0.84 (0.46-1.55)	0.70 (0.37-1.33)	0.277347		0.0532325		0.95 (0.50-1.79)	1.25 (0.67-2.32)	0.450993		1.27 (0.69-2.33)	1.15 (0.62-2.15)	0.697727		0.778764		1.12 (0.59-2.15)	1.55 (0.83-2.91)	0.158185		1.06 (0.58-1.94)	0.89 (0.47-1.68)	0.692472		0.118837
s3	Pentadecanoic acid (15:0)	0.78 (0.41-1.49)	1.18 (0.63-2.21)	0.597248		0.52 (0.27-0.99)	0.94 (0.51-1.76)	0.767221		0.475456		0.62 (0.33-1.17)	1.07 (0.58-1.98)	0.854147		0.98 (0.53-1.84)	1.31 (0.70-2.44)	0.38798		0.512991		0.68 (0.36-1.28)	1.06 (0.57-1.96)	0.883732		0.80 (0.42-1.51)	1.27 (0.68-2.37)	0.447694		0.59083
s4	Palmitic acid (16:0)	1.22 (0.64-2.31)	0.99 (0.50-1.96)	0.974761		1.08 (0.56-2.08)	0.84 (0.42-1.69)	0.606267		0.786867		1.29 (0.68-2.46)	1.39 (0.70-2.74)	0.35605		1.04 (0.55-1.93)	0.79 (0.41-1.51)	0.466065		0.228437		1.25 (0.66-2.38)	1.13 (0.57-2.24)	0.726957		1.10 (0.58-2.10)	0.86 (0.44-1.68)	0.631012		0.435416
s5	Margric acid (17:0)	0.69 (0.36-1.34)	0.90 (0.47-1.72)	0.886243		0.94 (0.49-1.80)	1.11 (0.57-2.16)	0.722811		0.73079		0.67 (0.35-1.27)	0.95 (0.50-1.78)	0.963729		1.16 (0.62-2.18)	1.23 (0.64-2.39)	0.555434		0.727803		0.73 (0.38-1.40)	0.93 (0.49-1.78)	0.958986		1.07 (0.56-2.01)	1.19 (0.61-2.31)	0.612008		0.722443
s6	Stearic acid (18:0)	0.77 (0.40-1.47)	1.02 (0.54-1.93)	0.822709		1.12 (0.58-2.16)	1.32 (0.70-2.51)	0.391418		0.528621		0.61 (0.32-1.18)	1.04 (0.56-1.92)	0.714144		1.21 (0.64-2.29)	1.28 (0.68-2.42)	0.468981		0.644961		0.70 (0.36-1.37)	1.09 (0.58-2.03)	0.636824		1.12 (0.59-2.11)	1.27 (0.67-2.40)	0.472101		0.778648
s7	Nonadecanoic acid(19:0)	1.00 (0.52-1.91)	1.04 (0.53-2.05)	0.916367		1.45 (0.74-2.83)	2.25 (1.12-4.55)	0.0231094		0.0897195		1.00 (0.53-1.89)	1.12 (0.58-2.16)	0.742846		1.53 (0.80-2.91)	1.96 (0.98-3.94)	0.0588688		0.258442		1.05 (0.55-2.01)	1.09 (0.56-2.12)	0.809007		1.33 (0.69-2.55)	2.11 (1.06-4.21)	0.0328684		0.126448
s8	Arachidic acid (20:0)	0.91 (0.48-1.71)	0.61 (0.32-1.16)	0.132434		1.29 (0.66-2.52)	1.57 (0.79-3.09)	0.197759		0.0377614		0.91 (0.48-1.70)	0.64 (0.34-1.21)	0.170186		1.02 (0.53-1.95)	1.23 (0.65-2.35)	0.512235		0.0880842		1.13 (0.60-2.13)	0.76 (0.40-1.44)	0.393575		0.92 (0.48-1.78)	1.14 (0.59-2.18)	0.683508		0.25393
s10	Behenic acid (22:0)	0.61 (0.32-1.14)	0.51 (0.27-0.98)	0.0369604		1.12 (0.58-2.16)	0.96 (0.51-1.84)	0.910375		0.097324		0.65 (0.35-1.21)	0.45 (0.23-0.85)	0.0137032		0.88 (0.46-1.65)	0.95 (0.52-1.76)	0.875307		0.0373427		0.69 (0.37-1.30)	0.52 (0.27-0.99)	0.0446006		0.88 (0.46-1.67)	0.90 (0.48-1.68)	0.729758		0.107009
s11	Tricosanoic acid (23:0)	0.77 (0.42-1.42)	0.52 (0.27-1.01)	0.0529297		1.18 (0.62-2.23)	0.98 (0.50-1.90)	0.941093		0.139639		0.87 (0.47-1.60)	0.52 (0.27-1.01)	0.0544024		1.05 (0.57-1.94)	0.94 (0.50-1.78)	0.863754		0.190623		1.09 (0.59-2.01)	0.62 (0.31-1.21)	0.153031		0.93 (0.50-1.73)	0.78 (0.41-1.46)	0.434392		0.583989
s12	Lignoceric acid (24:0)	0.92 (0.49-1.70)	0.83 (0.43-1.61)	0.587701		1.09 (0.59-2.01)	0.85 (0.43-1.70)	0.659757		0.94255		0.83 (0.46-1.52)	0.59 (0.30-1.15)	0.11983		1.06 (0.58-1.94)	1.10 (0.58-2.10)	0.772253		0.10321		0.84 (0.46-1.55)	0.79 (0.41-1.51)	0.472948		1.05 (0.58-1.91)	0.82 (0.42-1.62)	0.573299		0.847832
mnsagroup	Monounsaturated Fatty Acids	0.91 (0.47-1.77)	1.22 (0.62-2.40)	0.519575		0.67 (0.36-1.26)	0.48 (0.24-0.96)	0.035656		0.00776991		0.78 (0.41-1.48)	1.16 (0.60-2.21)	0.628428		0.85 (0.46-1.58)	0.67 (0.34-1.30)	0.235834		0.169973		0.81 (0.42-1.56)	1.17 (0.60-2.26)	0.599734		0.76 (0.41-1.42)	0.61 (0.31-1.19)	0.1454		0.0507275
m1	Mysristoleic acid (14: 1n-5c)	0.77 (0.39-1.51)	1.42 (0.77-2.65)	0.170061		0.84 (0.44-1.60)	0.95 (0.50-1.80)	0.928725		0.323044		0.72 (0.38-1.38)	1.19 (0.64-2.20)	0.449694		1.23 (0.65-2.35)	1.57 (0.84-2.94)	0.156362		0.615278		0.78 (0.40-1.52)	1.40 (0.76-2.59)	0.197553		1.11 (0.58-2.10)	1.26 (0.67-2.39)	0.474627		0.578447
m2	Pentadecenoic acid (15: 1n-5c)	0.58 (0.31-1.09)	0.47 (0.24-0.93)	0.027833		1.55 (0.83-2.88)	0.68 (0.33-1.40)	0.313116		0.236058		0.91 (0.50-1.67)	0.50 (0.25-0.99)	0.0510104		1.13 (0.62-2.05)	0.67 (0.34-1.32)	0.267596		0.422138		0.76 (0.41-1.40)	0.50 (0.25-0.99)	0.0476578		1.08 (0.59-1.96)	0.59 (0.29-1.20)	0.163109		0.517212
m3	Palmitoleic acid (16: 1n-7c)	0.71 (0.36-1.42)	1.35 (0.67-2.70)	0.25303		0.42 (0.22-0.83)	0.54 (0.26-1.09)	0.1628		0.0259447		0.58 (0.29-1.13)	0.99 (0.50-1.96)	0.774808		0.67 (0.35-1.28)	0.82 (0.42-1.61)	0.720008		0.578392		0.54 (0.27-1.08)	1.22 (0.61-2.42)	0.35473		0.59 (0.31-1.14)	0.67 (0.34-1.34)	0.374073		0.0918134
m6	Oleic acid (18: 1n-9c)	0.70 (0.36-1.37)	0.90 (0.47-1.71)	0.763594		0.44 (0.23-0.86)	0.46 (0.23-0.89)	0.0166012		0.0406044		0.59 (0.31-1.14)	0.94 (0.50-1.74)	0.828767		0.61 (0.32-1.15)	0.55 (0.29-1.04)	0.0624531		0.151028		0.58 (0.30-1.12)	0.93 (0.49-1.76)	0.837159		0.54 (0.28-1.03)	0.53 (0.27-1.02)	0.0490738		0.0775792
m7	Octadecenoic acid (18: 1n-7c)	1.30 (0.66-2.53)	1.41 (0.71-2.81)	0.353962		0.83 (0.43-1.62)	0.71 (0.36-1.40)	0.330329		0.137823		1.13 (0.59-2.17)	1.02 (0.52-1.99)	0.996471		1.01 (0.53-1.92)	1.00 (0.52-1.94)	0.996776		0.832624		1.07 (0.56-2.05)	0.86 (0.43-1.69)	0.608846		1.12 (0.57-2.19)	1.26 (0.64-2.49)	0.502896		0.464902
m10	Gondoic acid (20: 1n-9c)	0.93 (0.49-1.76)	0.92 (0.47-1.77)	0.79268		1.21 (0.63-2.32)	1.21 (0.62-2.38)	0.581929		0.551126		1.03 (0.54-1.97)	1.25 (0.66-2.37)	0.496015		0.99 (0.53-1.82)	0.86 (0.45-1.64)	0.656286		0.385089		1.08 (0.56-2.07)	1.04 (0.54-2.01)	0.911331		0.99 (0.52-1.87)	1.15 (0.60-2.21)	0.67127		0.784956
m12	Nervonic acid (24: 1n-9c)	0.54 (0.27-1.07)	1.29 (0.69-2.43)	0.410264		0.93 (0.49-1.77)	0.91 (0.47-1.75)	0.778277		0.288216		0.51 (0.27-0.99)	0.96 (0.51-1.79)	0.859243		1.03 (0.55-1.92)	1.21 (0.64-2.27)	0.554287		0.497896		0.52 (0.27-1.01)	0.96 (0.51-1.80)	0.880662		1.05 (0.56-2.00)	1.16 (0.61-2.21)	0.649286		0.597921
pufa3group	n-3 Polyunsaturated Fatty Acids	0.88 (0.46-1.71)	0.93 (0.48-1.80)	0.859631		0.69 (0.36-1.32)	0.58 (0.30-1.12)	0.107128		0.200445		1.09 (0.57-2.08)	1.01 (0.52-1.95)	0.995617		0.49 (0.26-0.96)	0.50 (0.26-0.94)	0.0341339		0.109667		1.02 (0.53-1.95)	0.91 (0.46-1.79)	0.76943		0.48 (0.25-0.94)	0.50 (0.27-0.96)	0.0390461		0.172191
p3	Alpha-linolenic acid (ALA, 18: 3n-3c)	1.52 (0.79-2.91)	1.31 (0.68-2.52)	0.524737		0.98 (0.52-1.84)	0.75 (0.39-1.45)	0.369785		0.213531		1.26 (0.67-2.38)	0.95 (0.50-1.82)	0.786867		1.05 (0.56-1.96)	1.19 (0.63-2.24)	0.578271		0.817679		1.13 (0.60-2.15)	1.06 (0.56-2.00)	0.90755		1.16 (0.61-2.18)	1.07 (0.55-2.07)	0.886064		0.76849
p10	Eicosapentaenoic acid (EPA,20:5n-3c)	0.95 (0.49-1.83)	1.18 (0.62-2.26)	0.559332		1.16 (0.61-2.20)	0.86 (0.45-1.66)	0.591711		0.276307		1.09 (0.58-2.05)	1.09 (0.57-2.09)	0.803681		1.17 (0.62-2.21)	1.03 (0.55-1.95)	0.976679		0.799351		1.05 (0.55-2.03)	1.36 (0.70-2.61)	0.336138		1.16 (0.62-2.18)	0.78 (0.41-1.50)	0.387165		0.0779531
p13	Docosapentaenoic acid (DPA,22:5n-3c)	0.66 (0.36-1.23)	0.46 (0.24-0.90)	0.0200044		0.67 (0.35-1.26)	0.60 (0.31-1.14)	0.106008		0.473071		0.80 (0.43-1.47)	0.45 (0.23-0.86)	0.0201496		0.56 (0.30-1.05)	0.57 (0.30-1.06)	0.0596094		0.694691		0.75 (0.40-1.40)	0.55 (0.29-1.06)	0.0713829		0.62 (0.33-1.16)	0.45 (0.23-0.88)	0.0161977		0.601716
p14	Docosahexaenoic acid (DHA, 22:6n-3c)	0.87 (0.44-1.72)	1.02 (0.52-2.00)	0.907383		0.73 (0.38-1.39)	0.73 (0.38-1.41)	0.363375		0.291108		0.90 (0.47-1.72)	1.08 (0.56-2.09)	0.777577		0.70 (0.37-1.31)	0.60 (0.31-1.14)	0.121254		0.223749		0.85 (0.44-1.62)	0.95 (0.49-1.87)	0.920591		0.69 (0.36-1.31)	0.63 (0.33-1.21)	0.178677		0.393577
pufa6group	n-6 Polyunsaturated Fatty Acids	0.62 (0.33-1.16)	0.75 (0.40-1.43)	0.358133		0.97 (0.50-1.88)	1.30 (0.69-2.46)	0.403571		0.113147		0.51 (0.26-0.99)	0.87 (0.47-1.62)	0.668842		0.92 (0.49-1.70)	0.99 (0.54-1.82)	0.972315		0.947027		0.63 (0.33-1.21)	0.85 (0.45-1.60)	0.596692		0.86 (0.45-1.61)	1.05 (0.57-1.95)	0.872143		0.466417
p1	Linoleic acid (18:2n-6t)	0.76 (0.40-1.44)	0.81 (0.43-1.53)	0.53289		0.95 (0.48-1.89)	1.19 (0.62-2.28)	0.554238		0.170211		0.78 (0.41-1.46)	0.76 (0.40-1.43)	0.405562		0.86 (0.44-1.67)	1.24 (0.67-2.30)	0.44547		0.214123		0.76 (0.40-1.44)	0.81 (0.43-1.54)	0.547058		0.92 (0.47-1.81)	1.10 (0.58-2.09)	0.720639		0.347669
p2	Gamma-linolenic acid (18:3n-6c)	1.54 (0.78-3.03)	1.52 (0.77-3.00)	0.32504		0.92 (0.49-1.72)	0.54 (0.27-1.10)	0.0751333		0.022149		1.55 (0.82-2.93)	0.98 (0.50-1.94)	0.664572		0.94 (0.50-1.78)	1.02 (0.54-1.94)	0.910497		0.681807		1.43 (0.74-2.77)	1.21 (0.61-2.39)	0.762153		1.08 (0.58-2.02)	0.82 (0.42-1.61)	0.499987		0.32275
p5	Eicosadienoic acid (20:2n-6c)	1.47 (0.77-2.83)	1.14 (0.58-2.25)	0.71204		1.17 (0.61-2.24)	1.08 (0.56-2.08)	0.819745		0.982541		1.25 (0.66-2.37)	1.02 (0.53-1.99)	0.958931		1.26 (0.68-2.37)	1.19 (0.63-2.22)	0.591588		0.978696		0.93 (0.49-1.76)	0.80 (0.41-1.55)	0.511828		2.01 (1.03-3.92)	1.69 (0.87-3.29)	0.142766		0.101205
p6	Dihomogammalinolenic acid (20:3n-6c)	1.42 (0.75-2.72)	1.19 (0.60-2.34)	0.623157		0.99 (0.53-1.85)	0.52 (0.26-1.03)	0.0761849		0.0560141		1.35 (0.73-2.51)	0.75 (0.38-1.47)	0.443068		0.96 (0.51-1.80)	0.92 (0.48-1.76)	0.795474		0.726766		1.14 (0.60-2.14)	0.78 (0.40-1.51)	0.480401		1.03 (0.55-1.91)	0.73 (0.37-1.44)	0.406458		0.728434
p8	Arachidonic acid (20:4n-6c)	0.99 (0.53-1.87)	0.77 (0.41-1.46)	0.422996		1.42 (0.76-2.65)	0.98 (0.50-1.88)	0.928563		0.554151		1.06 (0.57-2.00)	0.80 (0.42-1.50)	0.463998		1.12 (0.62-2.03)	0.73 (0.39-1.37)	0.337766		0.847053		0.97 (0.51-1.85)	0.83 (0.44-1.55)	0.541298		1.16 (0.64-2.11)	0.76 (0.40-1.45)	0.416384		0.997432
p9	Docosadienoic acid (22:2n-6c)	1.26 (0.67-2.36)	1.27 (0.66-2.47)	0.495027		1.22 (0.64-2.35)	1.63 (0.84-3.15)	0.14399		0.405834		1.24 (0.66-2.34)	1.70 (0.88-3.28)	0.110537		1.00 (0.54-1.86)	1.11 (0.59-2.09)	0.736057		0.378498		1.10 (0.58-2.06)	1.22 (0.64-2.33)	0.553189		1.27 (0.67-2.42)	1.61 (0.84-3.11)	0.155327		0.33291
p12	Aolrenic acid (22:4n-6c)	0.63 (0.33-1.22)	0.89 (0.46-1.73)	0.650478		1.44 (0.72-2.86)	2.04 (1.03-4.05)	0.0412078		0.0257739		0.71 (0.37-1.36)	1.12 (0.58-2.16)	0.815873		1.08 (0.57-2.05)	1.22 (0.64-2.31)	0.553982		0.70109		0.69 (0.36-1.34)	1.00 (0.51-1.94)	0.929857		1.20 (0.62-2.30)	1.57 (0.82-3.02)	0.176745		0.165707
tsfagroup	trans Fatty Acids	1.54 (0.79-3.02)	1.77 (0.87-3.59)	0.127809		1.25 (0.65-2.39)	1.76 (0.90-3.44)	0.0975983		0.620189		1.49 (0.78-2.86)	1.62 (0.82-3.21)	0.190546		1.09 (0.58-2.07)	1.84 (0.95-3.55)	0.0638771		0.668219		1.25 (0.65-2.41)	1.39 (0.70-2.78)	0.362273		1.40 (0.73-2.70)	2.49 (1.26-4.93)	0.0078726		0.0825065
t2	Palmitelaidic acid (16:1n-7t)	1.68 (0.88-3.22)	1.51 (0.76-3.00)	0.309582		1.07 (0.57-2.01)	1.30 (0.67-2.51)	0.431977		0.670606		1.71 (0.91-3.22)	1.55 (0.79-3.06)	0.269732		0.96 (0.50-1.83)	1.54 (0.82-2.92)	0.154144		0.83927		1.15 (0.61-2.17)	1.18 (0.61-2.28)	0.650082		1.54 (0.81-2.95)	1.78 (0.91-3.48)	0.104552		0.347288
t6	Linolelaidic acid (18:2n-6t)	2.31 (1.20-4.44)	1.35 (0.67-2.73)	0.670016		1.23 (0.65-2.32)	1.41 (0.74-2.71)	0.309304		0.639103		2.22 (1.16-4.28)	1.64 (0.83-3.23)	0.300304		1.33 (0.73-2.41)	1.05 (0.55-2.02)	0.974955		0.250214		2.31 (1.21-4.42)	1.31 (0.65-2.64)	0.74732		1.18 (0.63-2.21)	1.46 (0.76-2.78)	0.25431		0.544756
p4a	Octadecadienoic acid (18:2n-7c)	0.57 (0.28-1.15)	1.06 (0.56-2.00)	0.694384		0.93 (0.48-1.80)	0.98 (0.52-1.86)	0.963059		0.522586		0.53 (0.27-1.07)	1.10 (0.59-2.02)	0.569456		1.18 (0.62-2.24)	1.16 (0.61-2.18)	0.672346		0.638575		0.62 (0.31-1.23)	1.10 (0.59-2.06)	0.610487		0.94 (0.49-1.80)	1.06 (0.56-1.99)	0.836557		0.683968
trans18_1	18:1 trans	1.60 (0.81-3.16)	1.92 (0.95-3.88)	0.0860308		1.19 (0.61-2.35)	2.15 (1.10-4.24)	0.0208295		0.397922		1.54 (0.80-2.98)	1.74 (0.88-3.43)	0.133651		1.13 (0.58-2.17)	2.22 (1.14-4.32)	0.0145027		0.461462		1.27 (0.65-2.51)	1.71 (0.86-3.41)	0.122803		1.44 (0.74-2.81)	2.75 (1.38-5.47)	0.00343402		0.149995
trans18_2	18:2 trans	1.18 (0.61-2.29)	1.20 (0.61-2.36)	0.61258		1.38 (0.72-2.66)	1.18 (0.60-2.31)	0.699742		0.867538		0.96 (0.50-1.82)	0.94 (0.49-1.81)	0.8505		1.47 (0.77-2.81)	1.41 (0.73-2.73)	0.347255		0.568382		0.87 (0.46-1.67)	0.85 (0.44-1.65)	0.648404		1.98 (1.01-3.90)	1.85 (0.93-3.67)	0.115295		0.115893
pufa6_3rt	Total n-6/n-3 Ratio	1.62 (0.86-3.03)	0.93 (0.45-1.91)	0.916283		2.28 (1.15-4.49)	1.86 (0.91-3.80)	0.098054		0.0973776		1.86 (0.99-3.51)	1.06 (0.53-2.15)	0.852253		1.82 (0.95-3.50)	2.03 (1.03-4.02)	0.0441982		0.159121		1.67 (0.88-3.18)	0.96 (0.46-1.99)	0.906581		2.05 (1.07-3.93)	2.05 (1.04-4.06)	0.0404801		0.0715014
dygroup	Dairy-derived Fatty Acids	0.54 (0.27-1.09)	1.00 (0.53-1.89)	0.732377		1.00 (0.53-1.88)	0.94 (0.48-1.82)	0.839146		0.568486		0.67 (0.35-1.29)	0.96 (0.51-1.81)	0.931294		1.05 (0.55-2.00)	1.22 (0.64-2.33)	0.526499		0.727463		0.56 (0.28-1.11)	0.93 (0.50-1.75)	0.941321		1.19 (0.63-2.25)	1.12 (0.58-2.19)	0.777923		0.953286
idgroup	Industrial trans	1.56 (0.79-3.10)	1.74 (0.86-3.51)	0.146165		1.14 (0.58-2.23)	1.78 (0.91-3.49)	0.0808977		0.543334		1.42 (0.74-2.72)	1.45 (0.74-2.86)	0.323		1.14 (0.59-2.21)	2.09 (1.08-4.06)	0.024586		0.321114		1.15 (0.58-2.25)	1.46 (0.73-2.92)	0.268475		1.53 (0.78-2.99)	2.51 (1.26-5.01)	0.0082706		0.119967
siratio7	SI ration-7	0.50 (0.24-1.01)	0.86 (0.43-1.71)	0.887703		0.77 (0.38-1.57)	1.99 (0.99-4.00)	0.02059		0.0312317		0.55 (0.27-1.12)	1.22 (0.62-2.39)	0.339608		0.89 (0.46-1.72)	1.32 (0.67-2.60)	0.355109		0.926456		0.42 (0.20-0.87)	0.97 (0.49-1.92)	0.700225		0.90 (0.45-1.78)	1.68 (0.84-3.36)	0.0948442		0.219535
siratio9	SI ration-9	0.61 (0.31-1.19)	1.04 (0.55-1.97)	0.867625		1.02 (0.51-2.04)	1.93 (1.00-3.74)	0.0412199		0.0675354		0.50 (0.26-0.96)	0.98 (0.53-1.82)	0.97322		1.10 (0.57-2.12)	1.67 (0.89-3.16)	0.102096		0.149818		0.60 (0.31-1.16)	0.99 (0.52-1.87)	0.979299		1.07 (0.55-2.11)	1.83 (0.96-3.49)	0.0568301		0.0650928

## Sheet: COX-2
		Cayman Chemical or Thermo Fisher Scientific										Cayman Chemical Alone										Thermo Fisher Scientific Alone
		COX-2low (n=103)5				COX-2high (n=104)5						COX-2low (n=103)5				COX-2high (n=104)5						COX-2low (n=103)5				COX-2high (n=104)5
NAME		Tertile 2	Tertile 3	P-trend3		Tertile 2	Tertile 3	P-trend3		P-het4		Tertile 2	Tertile 3	P-trend3		Tertile 2	Tertile 3	P-trend3		P-het4		Tertile 2	Tertile 3	P-trend3		Tertile 2	Tertile 3	P-trend3		P-het4
safagroup	Saturated Fatty Acids	0.47 (0.24-0.89)	0.90 (0.50-1.65)	0.991723		0.38 (0.19-0.75)	1.10 (0.61-1.98)	0.392751		0.343413		0.39 (0.20-0.75)	0.99 (0.55-1.78)	0.759219		0.47 (0.24-0.91)	1.05 (0.58-1.92)	0.515517		0.421911		0.47 (0.24-0.94)	1.21 (0.66-2.22)	0.247729		0.37 (0.19-0.72)	0.75 (0.41-1.36)	0.52748		0.0769528
s1	Lauric acid (12:0)	0.89 (0.47-1.66)	0.99 (0.54-1.84)	0.930599		1.15 (0.62-2.13)	1.02 (0.55-1.88)	0.956496		0.922663		0.94 (0.51-1.75)	1.07 (0.57-1.99)	0.776376		1.09 (0.59-2.04)	1.00 (0.54-1.86)	0.945945		0.994139		0.89 (0.46-1.72)	1.36 (0.73-2.52)	0.236191		1.07 (0.59-1.93)	0.75 (0.40-1.40)	0.296109		0.0959497
s2	Mystristic acid (14:0)	1.12 (0.60-2.09)	1.16 (0.62-2.16)	0.651169		1.04 (0.56-1.92)	1.13 (0.61-2.09)	0.698289		0.919079		1.01 (0.55-1.86)	1.07 (0.58-1.98)	0.826693		1.17 (0.63-2.19)	1.28 (0.69-2.39)	0.447134		0.406035		1.10 (0.57-2.12)	1.50 (0.81-2.80)	0.183673		0.93 (0.52-1.69)	0.82 (0.44-1.54)	0.532584		0.0589523
s3	Pentadecanoic acid (15:0)	0.49 (0.26-0.92)	0.84 (0.46-1.55)	0.499283		1.09 (0.58-2.05)	1.59 (0.85-2.97)	0.142227		0.0577647		0.56 (0.30-1.04)	0.83 (0.45-1.52)	0.480502		0.99 (0.52-1.88)	1.66 (0.89-3.10)	0.10117		0.0276526		0.42 (0.21-0.85)	1.22 (0.67-2.24)	0.467365		0.94 (0.52-1.70)	0.92 (0.49-1.72)	0.785239		0.295301
s4	Palmitic acid (16:0)	1.08 (0.58-2.03)	1.02 (0.53-1.97)	0.950546		1.03 (0.55-1.92)	0.91 (0.47-1.77)	0.771143		0.740187		0.92 (0.49-1.72)	0.96 (0.50-1.82)	0.901208		1.21 (0.64-2.27)	1.00 (0.50-1.97)	0.969775		0.851153		0.82 (0.42-1.60)	1.06 (0.55-2.06)	0.795441		1.17 (0.64-2.13)	0.75 (0.38-1.47)	0.414379		0.378466
s5	Margric acid (17:0)	0.56 (0.30-1.06)	0.72 (0.38-1.38)	0.423699		1.43 (0.74-2.74)	1.86 (0.97-3.58)	0.0711289		0.0197368		0.51 (0.26-0.99)	0.75 (0.40-1.42)	0.531327		1.55 (0.81-2.97)	1.88 (0.96-3.68)	0.0829623		0.0237875		0.95 (0.50-1.80)	1.10 (0.57-2.15)	0.734582		0.69 (0.36-1.33)	1.06 (0.57-1.98)	0.693648		0.970284
s6	Stearic acid (18:0)	0.80 (0.43-1.51)	0.90 (0.48-1.68)	0.792611		1.18 (0.61-2.26)	1.59 (0.84-2.98)	0.140019		0.0785047		0.76 (0.40-1.42)	0.98 (0.53-1.82)	0.970622		1.23 (0.63-2.38)	1.52 (0.80-2.88)	0.19715		0.117134		0.84 (0.44-1.62)	1.20 (0.64-2.25)	0.492528		1.07 (0.57-2.00)	1.13 (0.61-2.10)	0.704334		0.645406
s7	Nonadecanoic acid(19:0)	1.13 (0.61-2.11)	1.20 (0.60-2.39)	0.605504		1.65 (0.84-3.23)	1.97 (1.00-3.89)	0.0556203		0.0922198		1.15 (0.62-2.12)	1.16 (0.59-2.29)	0.663001		1.62 (0.83-3.18)	2.02 (1.02-3.98)	0.0467204		0.113211		0.97 (0.51-1.84)	1.21 (0.61-2.38)	0.582519		1.65 (0.86-3.15)	1.81 (0.91-3.59)	0.0949912		0.551225
s8	Arachidic acid (20:0)	1.42 (0.75-2.68)	0.80 (0.41-1.55)	0.494101		0.78 (0.41-1.51)	1.21 (0.65-2.25)	0.493038		0.221218		1.42 (0.75-2.71)	1.06 (0.56-2.02)	0.89962		0.81 (0.42-1.54)	0.98 (0.52-1.84)	0.978777		0.988307		0.96 (0.50-1.85)	1.03 (0.54-1.94)	0.933652		1.06 (0.56-2.00)	1.00 (0.53-1.88)	0.985721		0.655628
s10	Behenic acid (22:0)	0.81 (0.44-1.51)	0.63 (0.34-1.18)	0.147186		0.74 (0.39-1.39)	0.71 (0.38-1.32)	0.274976		0.721923		0.93 (0.50-1.71)	0.74 (0.40-1.37)	0.343552		0.66 (0.35-1.26)	0.61 (0.32-1.15)	0.120489		0.580523		0.68 (0.35-1.31)	0.82 (0.44-1.52)	0.517509		0.92 (0.50-1.69)	0.61 (0.32-1.15)	0.133655		0.495269
s11	Tricosanoic acid (23:0)	0.92 (0.50-1.69)	0.71 (0.37-1.35)	0.291723		1.04 (0.57-1.91)	0.72 (0.38-1.35)	0.301109		0.904348		0.97 (0.53-1.78)	0.67 (0.35-1.28)	0.225797		0.99 (0.54-1.84)	0.78 (0.41-1.47)	0.431409		0.893252		0.74 (0.39-1.38)	0.81 (0.42-1.56)	0.517795		1.27 (0.69-2.33)	0.69 (0.36-1.31)	0.23712		0.723505
s12	Lignoceric acid (24:0)	0.70 (0.38-1.29)	0.71 (0.37-1.36)	0.295275		1.19 (0.65-2.18)	0.96 (0.50-1.84)	0.874136		0.520637		0.86 (0.47-1.57)	0.87 (0.46-1.63)	0.654777		1.06 (0.58-1.94)	0.81 (0.42-1.57)	0.526204		0.827842		0.74 (0.40-1.38)	0.95 (0.49-1.82)	0.86874		1.20 (0.66-2.17)	0.84 (0.44-1.61)	0.585063		0.968874
mnsagroup	Monounsaturated Fatty Acids	0.84 (0.45-1.58)	0.86 (0.45-1.65)	0.653139		0.81 (0.44-1.51)	0.72 (0.37-1.42)	0.34635		0.731679		0.93 (0.50-1.74)	0.86 (0.45-1.68)	0.66714		0.72 (0.38-1.34)	0.71 (0.37-1.38)	0.322189		0.584572		0.51 (0.27-0.96)	0.48 (0.24-0.94)	0.0298948		1.26 (0.67-2.37)	1.25 (0.65-2.43)	0.529719		0.0163854
m1	Mysristoleic acid (14: 1n-5c)	0.79 (0.42-1.52)	1.22 (0.66-2.25)	0.430536		0.95 (0.50-1.81)	1.37 (0.74-2.55)	0.262456		0.79155		0.88 (0.47-1.66)	1.15 (0.62-2.13)	0.603722		0.90 (0.47-1.72)	1.48 (0.80-2.74)	0.150918		0.316467		0.73 (0.37-1.42)	1.54 (0.83-2.85)	0.094666		0.93 (0.50-1.75)	1.02 (0.55-1.91)	0.912139		0.163148
m2	Pentadecenoic acid (15: 1n-5c)	1.11 (0.61-2.01)	0.56 (0.28-1.12)	0.117855		1.14 (0.63-2.06)	0.68 (0.34-1.35)	0.288724		0.547392		1.15 (0.64-2.07)	0.51 (0.25-1.03)	0.070722		1.06 (0.58-1.93)	0.71 (0.36-1.40)	0.335761		0.47422		1.06 (0.58-1.94)	0.63 (0.32-1.26)	0.216744		1.12 (0.62-2.01)	0.54 (0.27-1.08)	0.0900194		0.948092
m3	Palmitoleic acid (16: 1n-7c)	0.69 (0.35-1.35)	1.37 (0.69-2.70)	0.201941		0.52 (0.27-0.99)	0.50 (0.25-0.99)	0.0723854		0.0085884		0.56 (0.29-1.09)	1.02 (0.52-2.00)	0.655097		0.64 (0.34-1.23)	0.65 (0.33-1.30)	0.292167		0.238581		0.82 (0.43-1.57)	0.87 (0.43-1.76)	0.757063		0.42 (0.21-0.84)	0.72 (0.37-1.39)	0.588175		0.643531
m6	Oleic acid (18: 1n-9c)	0.63 (0.33-1.20)	0.67 (0.36-1.27)	0.2132		0.58 (0.31-1.09)	0.64 (0.34-1.21)	0.15636		0.867904		0.56 (0.29-1.08)	0.64 (0.34-1.20)	0.159944		0.60 (0.31-1.13)	0.64 (0.34-1.22)	0.164634		0.854024		0.41 (0.21-0.80)	0.54 (0.29-1.03)	0.0524519		0.82 (0.44-1.51)	0.75 (0.40-1.41)	0.371122		0.390554
m7	Octadecenoic acid (18: 1n-7c)	0.87 (0.44-1.70)	1.19 (0.62-2.29)	0.516046		1.33 (0.71-2.49)	0.78 (0.39-1.56)	0.370444		0.126233		0.83 (0.43-1.60)	0.87 (0.45-1.68)	0.714742		1.35 (0.72-2.56)	1.03 (0.52-2.05)	0.960327		0.840176		0.99 (0.52-1.89)	0.91 (0.47-1.77)	0.76441		1.24 (0.65-2.34)	0.99 (0.51-1.94)	0.889012		0.649978
m10	Gondoic acid (20: 1n-9c)	1.24 (0.66-2.31)	1.00 (0.51-1.93)	0.993051		0.74 (0.39-1.41)	0.96 (0.51-1.78)	0.91838		0.987539		1.05 (0.56-1.95)	0.92 (0.48-1.75)	0.796431		0.92 (0.48-1.75)	1.05 (0.55-1.98)	0.873861		0.749018		0.86 (0.46-1.63)	0.75 (0.39-1.47)	0.401163		1.09 (0.58-2.06)	1.24 (0.66-2.34)	0.506831		0.206468
m12	Nervonic acid (24: 1n-9c)	0.86 (0.46-1.60)	0.92 (0.48-1.75)	0.7905		0.64 (0.34-1.23)	1.20 (0.65-2.24)	0.559777		0.618005		0.95 (0.50-1.78)	1.20 (0.63-2.27)	0.567729		0.63 (0.33-1.19)	0.97 (0.52-1.81)	0.88802		0.428412		0.75 (0.40-1.39)	0.73 (0.38-1.40)	0.325904		0.74 (0.38-1.44)	1.48 (0.79-2.76)	0.187143		0.0321199
pufa3group	n-3 Polyunsaturated Fatty Acids	0.46 (0.23-0.89)	0.60 (0.31-1.13)	0.135903		1.08 (0.58-2.01)	0.82 (0.43-1.56)	0.530465		0.764199		0.50 (0.26-0.96)	0.78 (0.42-1.46)	0.47839		1.02 (0.54-1.93)	0.66 (0.34-1.26)	0.188189		0.511043		0.68 (0.36-1.30)	0.67 (0.35-1.28)	0.238991		0.81 (0.43-1.53)	0.76 (0.40-1.43)	0.399528		0.637603
p3	Alpha-linolenic acid (ALA, 18: 3n-3c)	1.22 (0.66-2.28)	0.80 (0.42-1.55)	0.428842		0.95 (0.51-1.79)	1.26 (0.68-2.35)	0.42276		0.234975		1.13 (0.61-2.12)	0.91 (0.48-1.74)	0.715782		1.03 (0.55-1.92)	1.06 (0.56-1.99)	0.855412		0.78701		1.25 (0.66-2.38)	1.08 (0.56-2.06)	0.89327		1.05 (0.57-1.95)	0.96 (0.51-1.80)	0.864479		0.931266
p10	Eicosapentaenoic acid (EPA,20:5n-3c)	0.99 (0.53-1.88)	0.93 (0.49-1.77)	0.821419		1.30 (0.69-2.45)	1.30 (0.69-2.45)	0.473081		0.633477		1.21 (0.65-2.26)	1.07 (0.56-2.04)	0.916615		1.02 (0.54-1.92)	1.12 (0.60-2.10)	0.706007		0.993769		0.84 (0.43-1.62)	1.12 (0.59-2.10)	0.649841		1.53 (0.83-2.82)	0.97 (0.50-1.85)	0.747616		0.554637
p13	Docosapentaenoic acid (DPA,22:5n-3c)	0.67 (0.37-1.24)	0.43 (0.22-0.84)	0.0126133		0.55 (0.29-1.04)	0.58 (0.31-1.08)	0.0670565		0.741394		0.56 (0.30-1.05)	0.54 (0.29-1.01)	0.0414193		0.62 (0.33-1.16)	0.50 (0.26-0.96)	0.0301248		0.70887		0.54 (0.28-1.01)	0.43 (0.22-0.84)	0.0083964		0.75 (0.40-1.40)	0.66 (0.35-1.24)	0.190656		0.072226
p14	Docosahexaenoic acid (DHA, 22:6n-3c)	0.58 (0.30-1.10)	0.61 (0.32-1.17)	0.150396		1.05 (0.55-1.99)	1.05 (0.55-1.99)	0.892209		0.356795		0.57 (0.30-1.09)	0.81 (0.43-1.53)	0.567529		1.01 (0.54-1.92)	0.84 (0.43-1.63)	0.5858		0.950932		0.87 (0.46-1.65)	0.75 (0.39-1.47)	0.406799		0.66 (0.34-1.25)	0.87 (0.46-1.65)	0.744899		0.579848
pufa6group	n-6 Polyunsaturated Fatty Acids	0.94 (0.49-1.81)	1.36 (0.74-2.52)	0.310437		0.59 (0.32-1.09)	0.69 (0.37-1.29)	0.231088		0.0592696		0.82 (0.43-1.57)	1.16 (0.63-2.15)	0.618723		0.61 (0.33-1.15)	0.78 (0.42-1.44)	0.406343		0.152055		0.70 (0.37-1.34)	0.93 (0.50-1.72)	0.805322		0.77 (0.41-1.46)	1.07 (0.58-1.97)	0.813842		0.482322
p1	Linoleic acid (18:2n-6t)	0.90 (0.47-1.72)	0.92 (0.49-1.73)	0.803344		0.73 (0.39-1.40)	1.04 (0.56-1.92)	0.823745		0.740254		0.74 (0.39-1.42)	0.90 (0.48-1.67)	0.802109		0.86 (0.45-1.62)	1.03 (0.56-1.91)	0.880221		0.952799		0.95 (0.49-1.84)	1.15 (0.61-2.17)	0.640122		0.72 (0.38-1.36)	0.89 (0.48-1.63)	0.752287		0.558119
p2	Gamma-linolenic acid (18:3n-6c)	1.28 (0.68-2.42)	1.14 (0.59-2.19)	0.813202		0.87 (0.47-1.63)	0.78 (0.41-1.49)	0.466504		0.508654		1.03 (0.55-1.92)	0.87 (0.45-1.66)	0.61749		1.00 (0.53-1.89)	0.96 (0.51-1.83)	0.896666		0.72423		0.81 (0.42-1.58)	1.09 (0.57-2.09)	0.634975		1.27 (0.70-2.33)	0.75 (0.39-1.46)	0.291174		0.191906
p5	Eicosadienoic acid (20:2n-6c)	1.63 (0.86-3.10)	1.11 (0.57-2.17)	0.783741		0.86 (0.46-1.61)	1.01 (0.54-1.87)	0.986618		0.776316		1.46 (0.79-2.71)	0.93 (0.48-1.79)	0.816383		0.89 (0.47-1.69)	1.17 (0.63-2.20)	0.613496		0.649333		1.25 (0.65-2.42)	1.15 (0.59-2.24)	0.691202		1.16 (0.63-2.13)	0.94 (0.50-1.77)	0.861481		0.746231
p6	Dihomogammalinolenic acid (20:3n-6c)	1.57 (0.83-2.95)	1.08 (0.55-2.10)	0.770887		1.06 (0.57-1.97)	0.70 (0.37-1.34)	0.300805		0.319838		1.30 (0.70-2.40)	0.94 (0.49-1.83)	0.917784		1.29 (0.69-2.40)	0.81 (0.42-1.57)	0.568863		0.823841		1.68 (0.90-3.16)	1.10 (0.55-2.19)	0.699412		0.96 (0.52-1.77)	0.69 (0.36-1.31)	0.267079		0.350219
p8	Arachidonic acid (20:4n-6c)	0.94 (0.50-1.76)	1.02 (0.56-1.87)	0.93824		1.38 (0.75-2.51)	0.73 (0.38-1.41)	0.333056		0.333049		0.80 (0.42-1.50)	0.88 (0.48-1.60)	0.686838		1.49 (0.81-2.73)	0.83 (0.43-1.62)	0.567098		0.708734		0.91 (0.49-1.67)	0.75 (0.40-1.41)	0.37302		1.47 (0.79-2.75)	1.07 (0.57-2.01)	0.921283		0.235033
p9	Docosadienoic acid (22:2n-6c)	1.71 (0.91-3.20)	1.39 (0.71-2.71)	0.392032		0.83 (0.44-1.57)	1.46 (0.78-2.71)	0.191551		0.629691		1.37 (0.73-2.59)	1.65 (0.86-3.16)	0.140906		1.09 (0.58-2.03)	1.24 (0.66-2.34)	0.496615		0.689583		1.40 (0.75-2.60)	1.15 (0.59-2.23)	0.734123		1.06 (0.55-2.04)	1.78 (0.94-3.36)	0.0617208		0.323328
p12	Aolrenic acid (22:4n-6c)	0.77 (0.39-1.50)	1.56 (0.83-2.94)	0.216067		0.92 (0.49-1.72)	0.86 (0.44-1.66)	0.648011		0.206005		0.79 (0.41-1.54)	1.38 (0.74-2.60)	0.351548		0.89 (0.47-1.67)	0.90 (0.47-1.76)	0.751619		0.233549		0.70 (0.37-1.34)	1.03 (0.54-1.99)	0.932962		1.01 (0.53-1.95)	1.40 (0.74-2.66)	0.302799		0.210954
tsfagroup	trans Fatty Acids	1.32 (0.71-2.47)	1.65 (0.83-3.26)	0.153673		1.39 (0.71-2.72)	2.08 (1.06-4.07)	0.0301409		0.23562		1.22 (0.65-2.30)	1.64 (0.84-3.21)	0.146036		1.50 (0.77-2.93)	2.05 (1.04-4.05)	0.039478		0.453881		1.22 (0.64-2.32)	1.45 (0.74-2.83)	0.283059		1.48 (0.77-2.83)	2.20 (1.12-4.31)	0.0212782		0.446756
t2	Palmitelaidic acid (16:1n-7t)	1.09 (0.59-2.03)	1.26 (0.66-2.40)	0.48421		1.71 (0.89-3.28)	1.98 (1.00-3.90)	0.0636525		0.223343		1.03 (0.55-1.90)	1.19 (0.62-2.27)	0.587238		1.74 (0.90-3.36)	2.20 (1.11-4.34)	0.0306636		0.0802136		1.00 (0.52-1.93)	1.87 (0.98-3.57)	0.0429508		1.56 (0.84-2.89)	1.14 (0.58-2.22)	0.840393		0.089606
t6	Linolelaidic acid (18:2n-6t)	2.46 (1.29-4.70)	1.87 (0.93-3.75)	0.174939		1.33 (0.72-2.45)	1.03 (0.54-1.97)	0.961659		0.306785		2.18 (1.16-4.10)	1.57 (0.80-3.11)	0.336725		1.45 (0.78-2.70)	1.20 (0.62-2.31)	0.707644		0.754476		1.67 (0.88-3.17)	1.49 (0.76-2.92)	0.338107		1.80 (0.98-3.30)	1.23 (0.63-2.40)	0.70537		0.376519
p4a	Octadecadienoic acid (18:2n-7c)	1.16 (0.59-2.27)	1.48 (0.79-2.79)	0.214611		0.64 (0.33-1.23)	0.88 (0.48-1.64)	0.771957		0.313086		0.98 (0.51-1.89)	1.20 (0.64-2.26)	0.539846		0.71 (0.37-1.38)	1.01 (0.54-1.87)	0.89435		0.875216		0.82 (0.42-1.62)	1.24 (0.66-2.31)	0.417814		0.90 (0.48-1.71)	0.92 (0.49-1.73)	0.814375		0.251069
trans18_1	18:1 trans	1.33 (0.69-2.56)	2.11 (1.06-4.18)	0.0303828		1.47 (0.74-2.89)	2.31 (1.17-4.55)	0.0141557		0.322257		1.14 (0.59-2.21)	1.99 (1.02-3.89)	0.0342475		1.73 (0.88-3.42)	2.43 (1.21-4.86)	0.0143443		0.464944		1.30 (0.67-2.51)	1.57 (0.80-3.07)	0.198958		1.44 (0.74-2.82)	2.85 (1.44-5.64)	0.00188048		0.225311
trans18_2	18:2 trans	1.01 (0.53-1.92)	1.20 (0.62-2.30)	0.574752		1.38 (0.73-2.61)	1.14 (0.59-2.21)	0.767052		0.940477		0.85 (0.44-1.62)	1.00 (0.53-1.90)	0.936565		1.52 (0.80-2.88)	1.25 (0.64-2.45)	0.594521		0.803699		1.34 (0.70-2.59)	1.20 (0.61-2.36)	0.646398		0.97 (0.51-1.82)	1.05 (0.56-1.98)	0.851547		0.587356
pufa6_3rt	Total n-6/n-3 Ratio	2.34 (1.20-4.53)	2.03 (0.99-4.15)	0.0586036		1.58 (0.85-2.95)	1.06 (0.54-2.07)	0.870002		0.374698		1.65 (0.87-3.12)	1.33 (0.67-2.62)	0.427966		2.00 (1.05-3.81)	1.49 (0.74-2.99)	0.273262		0.637164		1.38 (0.72-2.65)	1.58 (0.80-3.12)	0.188887		2.59 (1.36-4.94)	1.26 (0.62-2.58)	0.539185		0.47811
dygroup	Dairy-derived Fatty Acids	0.46 (0.24-0.89)	0.77 (0.41-1.43)	0.535325		1.53 (0.79-2.95)	1.72 (0.89-3.33)	0.137617		0.0633493		0.47 (0.24-0.91)	0.76 (0.41-1.42)	0.531091		1.51 (0.78-2.90)	1.77 (0.92-3.42)	0.109596		0.0287443		0.67 (0.34-1.32)	1.19 (0.63-2.25)	0.427551		0.94 (0.50-1.75)	0.95 (0.50-1.79)	0.878738		0.355831
idgroup	Industrial trans	1.33 (0.70-2.54)	1.74 (0.88-3.43)	0.113877		1.34 (0.68-2.63)	2.01 (1.03-3.94)	0.0374136		0.333978		1.23 (0.64-2.38)	1.74 (0.89-3.40)	0.102605		1.46 (0.75-2.86)	1.98 (1.00-3.91)	0.0509054		0.621182		1.14 (0.59-2.20)	1.40 (0.72-2.74)	0.313402		1.50 (0.77-2.92)	2.31 (1.17-4.55)	0.0151384		0.37023
siratio7	SI ration-7	0.57 (0.29-1.13)	1.01 (0.51-1.99)	0.74807		0.95 (0.48-1.88)	1.88 (0.96-3.68)	0.0387526		0.116844		0.58 (0.29-1.17)	1.32 (0.67-2.57)	0.230093		0.94 (0.48-1.83)	1.47 (0.74-2.90)	0.21565		0.988291		0.91 (0.46-1.81)	1.49 (0.74-2.99)	0.197935		0.64 (0.32-1.26)	1.40 (0.72-2.72)	0.194702		0.84805
siratio9	SI ration-9	0.63 (0.33-1.21)	1.13 (0.60-2.13)	0.687241		1.14 (0.58-2.22)	1.84 (0.98-3.47)	0.0512059		0.142211		0.76 (0.39-1.46)	1.36 (0.72-2.57)	0.315532		0.99 (0.51-1.91)	1.55 (0.83-2.90)	0.152838		0.410935		1.06 (0.55-2.04)	1.63 (0.85-3.11)	0.13265		0.69 (0.36-1.34)	1.23 (0.67-2.26)	0.472695		0.410229

## Sheet: FAS
		FASlow (n=108)5				FAShigh (n=108)5
NAME		Tertile 2	Tertile 3	P-trend3		Tertile 2	Tertile 3	P-trend3		P-het4
safagroup	Saturated Fatty Acids	0.46 (0.24-0.88)	0.90 (0.49-1.64)	0.974553		0.46 (0.24-0.89)	1.11 (0.62-1.99)	0.436118		0.66551
s1	Lauric acid (12:0)	0.78 (0.42-1.46)	0.86 (0.47-1.59)	0.751247		1.23 (0.67-2.29)	1.13 (0.61-2.11)	0.798076		0.703014
s2	Mystristic acid (14:0)	1.12 (0.61-2.05)	0.98 (0.52-1.82)	0.909938		0.96 (0.51-1.78)	1.25 (0.68-2.29)	0.434357		0.573555
s3	Pentadecanoic acid (15:0)	0.68 (0.37-1.27)	0.94 (0.51-1.75)	0.841985		0.80 (0.43-1.50)	1.30 (0.70-2.39)	0.402443		0.462237
s4	Palmitic acid (16:0)	0.97 (0.52-1.82)	0.81 (0.42-1.58)	0.533713		1.07 (0.57-2.00)	0.93 (0.48-1.80)	0.814785		0.943111
s5	Margric acid (17:0)	0.67 (0.35-1.26)	0.86 (0.45-1.64)	0.767617		1.42 (0.75-2.71)	1.63 (0.84-3.16)	0.174923		0.112254
s6	Stearic acid (18:0)	0.95 (0.50-1.81)	1.19 (0.64-2.21)	0.53197		1.21 (0.64-2.28)	1.42 (0.75-2.68)	0.28247		0.679844
s7	Nonadecanoic acid(19:0)	0.98 (0.52-1.85)	1.10 (0.56-2.17)	0.776423		1.85 (0.95-3.58)	2.50 (1.24-5.01)	0.0108496		0.0472823
s8	Arachidic acid (20:0)	0.99 (0.53-1.86)	1.00 (0.53-1.87)	0.99227		1.13 (0.60-2.15)	1.10 (0.59-2.06)	0.780888		0.699835
s10	Behenic acid (22:0)	0.98 (0.52-1.82)	0.71 (0.38-1.32)	0.286278		0.69 (0.37-1.31)	0.72 (0.39-1.33)	0.284597		0.785551
s11	Tricosanoic acid (23:0)	1.12 (0.62-2.02)	0.49 (0.25-0.96)	0.0415063		0.84 (0.45-1.59)	1.11 (0.60-2.07)	0.71173		0.0213648
s12	Lignoceric acid (24:0)	1.30 (0.72-2.34)	0.85 (0.44-1.65)	0.614814		0.82 (0.45-1.50)	0.92 (0.49-1.74)	0.812231		0.658432
mnsagroup	Monounsaturated Fatty Acids	0.84 (0.45-1.60)	0.99 (0.51-1.89)	0.993712		0.75 (0.40-1.39)	0.61 (0.31-1.17)	0.138164		0.188099
m1	Mysristoleic acid (14: 1n-5c)	0.90 (0.48-1.67)	1.04 (0.56-1.91)	0.860196		0.90 (0.47-1.73)	1.53 (0.82-2.86)	0.125239		0.303478
m2	Pentadecenoic acid (15: 1n-5c)	1.21 (0.67-2.20)	0.58 (0.29-1.15)	0.142871		0.96 (0.53-1.75)	0.63 (0.32-1.22)	0.17492		0.877079
m3	Palmitoleic acid (16: 1n-7c)	0.61 (0.32-1.17)	0.78 (0.40-1.52)	0.599026		0.56 (0.29-1.09)	0.98 (0.50-1.93)	0.720515		0.784832
m6	Oleic acid (18: 1n-9c)	0.96 (0.51-1.80)	0.75 (0.39-1.44)	0.390195		0.32 (0.16-0.61)	0.50 (0.27-0.94)	0.0204216		0.155976
m7	Octadecenoic acid (18: 1n-7c)	1.39 (0.74-2.63)	0.87 (0.45-1.70)	0.550952		0.78 (0.41-1.49)	0.94 (0.49-1.81)	0.948807		0.718685
m10	Gondoic acid (20: 1n-9c)	0.83 (0.44-1.57)	0.91 (0.48-1.73)	0.779026		1.18 (0.63-2.19)	0.94 (0.50-1.78)	0.858451		0.902192
m12	Nervonic acid (24: 1n-9c)	0.97 (0.52-1.83)	1.34 (0.71-2.54)	0.357777		0.63 (0.33-1.21)	1.07 (0.57-2.00)	0.84882		0.500669
pufa3group	n-3 Polyunsaturated Fatty Acids	0.99 (0.52-1.87)	0.88 (0.47-1.65)	0.684035		0.63 (0.33-1.20)	0.65 (0.34-1.24)	0.207398		0.587872
p3	Alpha-linolenic acid (ALA, 18: 3n-3c)	0.88 (0.47-1.63)	0.77 (0.42-1.43)	0.41636		1.36 (0.73-2.53)	0.94 (0.49-1.83)	0.722588		0.628399
p10	Eicosapentaenoic acid (EPA,20:5n-3c)	1.08 (0.57-2.04)	1.13 (0.61-2.09)	0.707659		1.17 (0.63-2.17)	0.91 (0.47-1.74)	0.690407		0.62112
p13	Docosapentaenoic acid (DPA,22:5n-3c)	0.62 (0.33-1.14)	0.47 (0.25-0.91)	0.019376		0.74 (0.40-1.37)	0.66 (0.35-1.24)	0.186235		0.236327
p14	Docosahexaenoic acid (DHA, 22:6n-3c)	0.93 (0.49-1.76)	1.06 (0.56-2.01)	0.835651		0.69 (0.36-1.29)	0.71 (0.37-1.36)	0.334562		0.332912
pufa6group	n-6 Polyunsaturated Fatty Acids	0.69 (0.37-1.28)	0.82 (0.44-1.52)	0.508994		0.65 (0.34-1.24)	1.09 (0.60-1.99)	0.72385		0.224967
p1	Linoleic acid (18:2n-6t)	0.84 (0.45-1.57)	0.78 (0.42-1.46)	0.447855		0.82 (0.42-1.61)	1.23 (0.67-2.28)	0.405382		0.131278
p2	Gamma-linolenic acid (18:3n-6c)	0.98 (0.52-1.85)	0.96 (0.51-1.83)	0.911989		0.98 (0.53-1.82)	0.90 (0.47-1.72)	0.723579		0.73452
p5	Eicosadienoic acid (20:2n-6c)	1.23 (0.67-2.29)	0.80 (0.42-1.55)	0.559147		1.22 (0.64-2.32)	1.30 (0.69-2.47)	0.420897		0.137531
p6	Dihomogammalinolenic acid (20:3n-6c)	1.57 (0.84-2.90)	0.86 (0.44-1.70)	0.742331		1.09 (0.59-2.01)	0.78 (0.41-1.47)	0.466845		0.847256
p8	Arachidonic acid (20:4n-6c)	1.18 (0.63-2.21)	1.09 (0.59-2.01)	0.806155		1.15 (0.63-2.11)	0.79 (0.42-1.48)	0.450745		0.515513
p9	Docosadienoic acid (22:2n-6c)	0.84 (0.46-1.54)	0.82 (0.44-1.54)	0.544624		1.95 (1.00-3.81)	3.04 (1.53-6.02)	0.00168152		0.00099564
p12	Aolrenic acid (22:4n-6c)	0.85 (0.45-1.62)	1.01 (0.53-1.93)	0.998764		0.97 (0.51-1.86)	1.58 (0.83-3.01)	0.18039		0.197509
tsfagroup	trans Fatty Acids	1.15 (0.62-2.15)	0.99 (0.52-1.92)	0.972811		1.66 (0.85-3.24)	2.94 (1.46-5.91)	0.00214082		0.0101623
t2	Palmitelaidic acid (16:1n-7t)	0.98 (0.52-1.84)	1.31 (0.68-2.52)	0.399452		1.94 (1.02-3.70)	1.89 (0.97-3.71)	0.0993681		0.579127
t6	Linolelaidic acid (18:2n-6t)	1.20 (0.66-2.20)	0.88 (0.46-1.69)	0.627704		2.08 (1.09-3.96)	2.06 (1.06-4.01)	0.0664464		0.0784689
p4a	Octadecadienoic acid (18:2n-7c)	0.99 (0.51-1.96)	1.42 (0.76-2.66)	0.233677		0.77 (0.41-1.46)	0.87 (0.46-1.61)	0.676895		0.175821
trans18_1	18:1 trans	1.29 (0.68-2.46)	1.22 (0.63-2.35)	0.595649		1.50 (0.76-2.98)	3.34 (1.65-6.74)	0.000466749		0.016565
trans18_2	18:2 trans	1.00 (0.53-1.88)	0.79 (0.41-1.52)	0.468904		1.21 (0.63-2.32)	1.42 (0.75-2.69)	0.283229		0.0862033
pufa6_3rt	Total n-6/n-3 Ratio	1.79 (0.94-3.40)	1.35 (0.69-2.64)	0.406471		2.09 (1.11-3.96)	1.55 (0.77-3.11)	0.230553		0.800164
dygroup	Dairy-derived Fatty Acids	0.69 (0.36-1.31)	0.89 (0.47-1.70)	0.864638		1.13 (0.60-2.13)	1.36 (0.72-2.57)	0.344628		0.307071
idgroup	Industrial trans	1.26 (0.66-2.39)	0.99 (0.51-1.92)	0.933398		1.45 (0.74-2.87)	2.92 (1.46-5.84)	0.00170622		0.0101726
siratio7	SI ration-7	0.92 (0.47-1.81)	1.32 (0.68-2.59)	0.348701		0.42 (0.21-0.85)	1.17 (0.60-2.28)	0.360898		0.755898
siratio9	SI ration-9	0.89 (0.48-1.65)	1.09 (0.58-2.06)	0.782141		0.77 (0.39-1.52)	2.02 (1.08-3.79)	0.0185323		0.0508463
